# Supplementary material for: Single-cell gene and isoform expression analysis reveals signatures of ageing in haematopoietic stem and progenitor cells
Source: Commun Biol. 2023 May 24;6:558. doi: 10.1038/s42003-023-04936-6 (PMC10209181; doi:10.1038/s42003-023-04936-6)
Supplement: Supplementary file 3 — Supplementary Data 1 [file 42003_2023_4936_MOESM3_ESM.csv]

LMPP/MPP	PreGM	MPP	GMP	Mast Cell	ProErythroid	Granulocytic	Megakaryocyte	Neutrophilic	CFUErythroid	HSC	Early Erythroid	Mast-cells	B-cells	Macrophage	Eosinophil
Ctla2a	Cebpe	Nusap1	F13a1	Cpa3	Gm15915	mt-Nd1	Gp1bb	Wfdc21	Cldn13	Sult1a1	Pdzph1	Gzmb	Mzb1	Plbd1	Epx
Myl10	Elane	Tubb5	Irf8	Ms4a2	Ces2g	mt-Cytb	Cavin2	Clec4a2	Rhd	Nupr1	Gm15915	Scin	Iglv1	Batf3	Prg3
H2afy	Mpo	Stmn1	Ly86	Csrp3	Car1	mt-Nd4	Rab27b	S100a8	Nxpe2	Procr	S100a10	Cma1	Iglc3	Ifi205	Ldhc
Gm5111	Prtn3	Tuba1b	Ms4a6c	Rnase12	Aqp1	Rpl32	Treml1	Fcnb	Hba-a2	Pdzk1ip1	Apoe	Hes1	Ly6d	Aif1	Prg2
Cd34	Ms4a3	Top2a	Tifab	Fcer1a	Tspo2	Rps14	F2rl2	Vcam1	Rhag	Trim47	Clec4d	Id2	Cd79a	Lgals3	Cebpe
Ap3s1	Ctsg	Hmgb2	Csf1r	Alox5	Klf1	Rpl41	Pf4	Trem3	Tmem56	Tgm2	Vamp5	Trbc1	Pou2af1	Phf11a	Rnase12
Lmo2	Plac8	Pimreg	Ctss	Lmo4	Ermap	Calr	Gp9	Cebpe	Add2	Cdkn1c	Optn	Tmprss7	Tnfrsf17	Xcr1	Cd63-ps
Cks2	Rgcc	Hist1h2ap	Emb	Cyp11a1	Atp1b2	Rps23	Pbx1	Cldn15	Sphk1	Gng11	Car1	Atp8b5	Iglv3	Ckb	Arsb
Lsp1	Sec61b	Birc5	BC035044	Hdc	Slc38a5	Rplp0	Nrgn	Hsd11b1	Crip2	Npdc1	Ccl17	AC153891.1	Epcam	Slamf8	Cd63
Ptprcap	Anxa3	Ube2c	Tpm4	Gata2	Tmsb4x	Rpl34	Gp5	Mgst2	Ctse	Nkx2-3	Csrp3	Rab19	Cacna1s	Pid1	Ms4a3
9030619P08Rik	Hp	H2afx	Ighm	Gm11697	Prss50	Rps27	Itga2b	Pglyrp1	Tspan8	Mecom	Rec114	Lmo4	Wnt10a	Col23a1	Cpa3
Hsp90b1	Alas1	Pbk	Ifi209	Fam129a	Mt2	Rps11	Slc14a1	Prom1	Slc38a5	Ifitm3	Phlda1	Itgb7	Gm30211	H2-Eb1	Ctsh
Wfdc17	Calr	Cdca8	Slpi	4930519L02Rik	Blvrb	Rpl17	Ehd3	Hp	Hba-a1	Ly6a	Gas5	Bfsp2	Fcrla	Jaml	Hdc
Ptpn18	Igsf6	H2afz	Tyrobp	Ly6e	Rhd	Rps5	Rbpms2	Ly6c2	Sh2d4a	Hacd4	2410006H16Rik	Kcnc1	Kcnmb4os2	H2-Aa	Ltb4r1
Elane	Ap3s1	Tpx2	Unc93b1	Fgf3	Car2	Rps13	F2r	Rgcc	Gypa	Mycn	Prtn3	S100a10	Slamf7	Id2	Fcgr3
Mt1	Msrb1	Prc1	Lgals1	Cd200r3	Mt1	Rpl36	Vwf	Prss57	Hpn	Ifitm1	Aqp1	Gpr183	Eaf2	Tlr3	Myl12b
Gimap1	Trem3	Kif22	Pld4	Cd63	Epor	Rpl26	Tuba8	Ptgr1	Ermap	Mpl	Rps24	Tmsb10	Derl3	Cd74	Calr
Dntt	Gstm1	Lockd	Ccr2	Srgn	Atpif1	Rps15a	Lim2	Ms4a3	Paqr9	Plac8	Malat1	Slc45a3	Sdc1	Naaa	Rgcc
Hmgb2	Prss57	Tubb4b	Tmsb10	Mcpt8	Plac8	Rps9	Gng11	Sgms2	Lmna	Ltb	Mfsd2b	Gm43445	Chst1	Mycl	Elane
Ctsg	Pgam1	Cdca3	Cfp	Prss34	Sphk1	Rpl23a	Mpl	Fcgr3	Pklr	Tcf15	Rpl21	Csrp3	Iglc2	Pld4	Mpo
Gm19590	Cldn15	Pclaf	H2afy	Fcgr3	Abcb4	Rps19	Plek	Nucb2	Plpp1	Lmo2	Trib2	Snap47	St6gal1	Clec9a	Pde4d
Lgals1	Fcgr3	Aurkb	Bex6	Apoe	Pkm	Mpo	Cd9	Elane	Smim1	H2afz	Rps7	Gata2	Blnk	Rasgrp4	Ccdc125
Ms4a3	Gsr	Cenpf	Fcer1g	Anxa1	Smim1	Rps24	Serpina3g	G0s2	Tspan33	Malat1	Junb	Cpa3	Trp53inp1	Ciita	Anxa1
H2afz	Etfb	Ccna2	Mpeg1	Csf1	Slc25a21	mt-Nd2	Tmem40	Gstm1	Asb17os	Ptma	Rpl18a	Lgals1	Fam46c	Upb1	1700123O20Rik
Adgrg1	Pglyrp1	H2afv	Clec12a	Fam46a	Prtn3	Rps18	Tbxas1	Dmkn	Cited4	Mllt3	Mpo	Malat1	Gm5547	Tnni2	Srgn
Sox4	1700020L24Rik	H2afy	Cd63	Lpcat2	Mrpl52	Rps16	Plac8	Alas1	Epor	Uba7	Jun	Il2rg	Fam214a	Hck	Nkg7
Ifitm3	Fkbp11	Cdk1	Glipr1	Ifitm1	Samd14	Rpl18a	Prtn3	Clec12a	Tspo2	Esam	Rpl17	Il6	Cmah	Olfm1	Siglec5
Adgrl4	Malat1	Spc25	Pkib	Ikzf2	Rab4a	Rplp1	Unc119	Igsf6	Aldh1a7	Nkg7	Calr	Rps17	Tmem154	Mpeg1	Fth1
Cd27	Cst7	Spc24	Ctsh	Padi2	Fxyd5	Rpl37a	Mef2c	Prtn3	Ces2g	Slc25a5	Fos	Ifitm1	Slamf9	Kmo	Prss57
Tsc22d1	Serpinb1a	Mki67	Cnn3	Fut7	Coro1a	Rps12	Rap1b	Ctsg	Atp1b2	B2m	Gata2	Fcer1a	Oosp1	Cd300lg	Dstn
Hspa5	Gpx1	Cks1b	Plac8	Ap3s1	Mfsd2b	Rpl12	Mpo	Gsr	St3gal5	Hlf	Rps19	Fcer1g	Cd74	Phf11b	Pglyrp1
Gas5	Dbi	Kif23	Ly6c2	Fcer1g	Gata1	Rpl35	Ctla2a	Dstn	Hebp1	Hmgb2	Pkm	Klf6	Lgmn	H2-DMb2	Ap3s1
Tmem176b	Pde4d	Cdc20	Fbxw4	Myl12b	Sh3bgrl3	Ftl1	Gpx1	Mpo	Slc25a21	Krt18	Smad7	Vim	Cybb	Rnd3	Tmed3
Birc5	Car2	Hmmr	Apoe	Plac8	Alox5ap	Rpl13	Ptgs1	B4galt6	Col5a1	Gimap5	Ctsg	Prr13	Ly6a	Slamf7	Vat1
Sdf2l1	Ccl9	Racgap1	Cd52	Lgals1	Tnfaip2	Pdia6	Lgals1	Nkg7	Abcb4	Car2	H2afz	Ms4a2	Igkv3-2	Ccr2	Msrb1
Pdia6	Vat1	Hist1h1b	Pgam1	Gng12	Arpc1b	Rpl21	Ctsg	Anxa3	Klf1	Gpx1	Btg2	Srgn	Ctss	Ctsh	Serpine2
Cst7	Sem1	Incenp	Ncf1	Parvb	Epdr1	Rps27a	Lat	Cst7	Prss50	Adgrg1	Krtcap2	Crip1	Lax1	Ppfia4	Dbi
Mpo	Sdf2l1	Mis18bp1	Zfp706	Rom1	H2afy	Rps7	Samd14	C3	Fads3	Mpo	Dusp1	Cd63	Vpreb3	Ctss	Spns3
Fcgr3	Gpi1	Smc4	Prtn3	Stx3	Mpo	Rps29	Ramp1	Gfi1	Mboat2	Ppia	mt-Cytb	Papss2	Edem1	Gcsam	Ikzf2
Calr	Mif	Aurka	Sub1	Itga2b	Itm2b	Rpl39	Mfsd2b	Chst13	Cpox	Tnip3	Egr1	Lat2	Iglc1	Slc46a3	Pde6d
