# Supplementary material for: Single-cell gene and isoform expression analysis reveals signatures of ageing in haematopoietic stem and progenitor cells
Source: Commun Biol. 2023 May 24;6:558. doi: 10.1038/s42003-023-04936-6 (PMC10209181; doi:10.1038/s42003-023-04936-6)
Supplement: Supplementary file 4 — Supplementary Data 3 [file 42003_2023_4936_MOESM4_ESM.csv]

Gene_ID	p_val	avg_logFC	pct.1	pct.2	p_val_adj
Rpl35	2.10E-13	-0.525645354	0.996	1	3.72E-09
Uba52	4.07E-13	-0.687037878	0.861	1	7.22E-09
Apoe	6.27E-11	0.824919742	0.92	0.682	1.11E-06
Sult1a1	1.21E-10	1.105504579	0.642	0.167	2.16E-06
Tmsb10	2.56E-10	-0.745495979	0.653	0.879	4.54E-06
Gpx1	1.17E-09	-0.546540456	0.869	0.97	2.08E-05
Plac8	1.70E-09	-0.753317623	0.58	0.833	3.02E-05
Nupr1	1.81E-09	1.024239896	0.595	0.182	3.21E-05
H2-D1	4.45E-09	0.430492923	0.993	0.985	7.90E-05
Malat1	8.18E-09	0.442587217	1	1	0.000145231
Cd34	1.69E-08	-0.706687611	0.182	0.515	0.000299936
Igkc	9.79E-08	1.658329376	0.606	0.242	0.001738015
mt-Atp6	1.08E-07	0.777092533	0.759	0.455	0.001913449
Trim47	4.39E-07	0.694759197	0.551	0.212	0.007801402
Gmfg	8.80E-07	-0.591150003	0.482	0.742	0.015628251
Rpl24	9.62E-07	0.339828536	0.978	0.97	0.017088675
Ubb	1.21E-06	-0.368320822	0.971	0.985	0.021425034
Rps27rt	1.25E-06	0.559416069	0.781	0.545	0.022138079
Fam117a	1.39E-06	-0.642405117	0.073	0.273	0.024706919
Gm10076	1.51E-06	-0.644340773	0.467	0.727	0.02687196
Sox4	1.85E-06	-0.747893663	0.358	0.621	0.032780426
