# Supplementary material for: Single-cell gene and isoform expression analysis reveals signatures of ageing in haematopoietic stem and progenitor cells
Source: Commun Biol. 2023 May 24;6:558. doi: 10.1038/s42003-023-04936-6 (PMC10209181; doi:10.1038/s42003-023-04936-6)
Supplement: Supplementary file 5 — Supplementary Data 2 [file 42003_2023_4936_MOESM5_ESM.csv]

GENE	TRANSCRIPT	START	END	START_CODON	STOP_CODON	size	codons	CPAT_mRNA_size	CPAT_ORF_size	CPAT_Fickett_score	CPAT_Hexamer_score	CPAT_coding_prob	coding
ENSMUSG00000020376.17	TALONT000264754	50024914	50093819	NA	NA	NA	NA	1432	945	1.108	0.262067997	0.438636307	0
ENSMUSG00000035697.14	TALONT000676638	80017601	80031462	NA	NA	NA	NA	3851	2874	1.1345	0.477462567	0.436472206	0
ENSMUSG00000059208.15	TALONT000578237	33685267	33663285	NA	NA	NA	NA	903	534	1.0984	0.129636585	0.433320385	0
ENSMUSG00000028312.19	TALONT000990868	52438965	52451053	NA	NA	NA	NA	1295	870	0.9013	0.105460056	0.432909681	0
ENSMUSG00000034994.10	TALONT000699448	81180802	81182497	NA	NA	NA	NA	1281	768	1.2787	0.547714473	0.432466644	0
ENSMUSG00000026305.15	TALONT000343594	91052988	91115532	NA	NA	NA	NA	2328	1656	1.0507	0.382290686	0.426462829	0
ENSMUSG00000021258.10	TALONT001010632	108179556	108195236	NA	NA	NA	NA	1152	744	0.9419	0.142968538	0.426121872	0
ENSMUSG00000001918.17	TALONT000888786	16781340	16796024	NA	NA	NA	NA	1928	1299	1.3151	0.470053664	0.424815453	0
ENSMUSG00000023150.14	TALONT000430991	151344477	151360839	NA	NA	NA	NA	1767	1242	0.9307	0.149466504	0.423349742	0
ENSMUSG00000024853.10	TALONT000172400	5286811	5274527	NA	NA	NA	NA	1936	1320	1.1635	0.442485049	0.421880164	0
ENSMUSG00000000827.18	TALONT000806810	181497122	181497332	NA	NA	NA	NA	211	18	0.4303	0.142524468	0.421043084	0
ENSMUSG00000021458.17	TALONT001073578	62964893	63068633	NA	NA	NA	NA	1986	1422	0.8825	0.153489569	0.420726842	0
ENSMUSG00000038279.10	TALONT000826581	125131909	125139727	NA	NA	NA	NA	1124	654	1.2052	0.469738733	0.419909436	0
ENSMUSG00000059552.13	TALONT000373730	69580086	69588738	NA	NA	NA	NA	1093	663	1.0335	0.315120238	0.417956053	0
ENSMUSG00000027067.16	TALONT000479612	85040559	85047106	NA	NA	NA	NA	1982	1371	0.9401	0.456763721	0.417697486	0
ENSMUSG00000024853.10	TALONT000172406	5284575	5274527	NA	NA	NA	NA	1583	1044	1.0238	0.427116222	0.412563296	0
ENSMUSG00000026305.15	TALONT000343596	91053444	91112653	NA	NA	NA	NA	1291	801	1.078	0.442130028	0.412536442	0
ENSMUSG00000029860.16	TALONT000750871	42349828	42351607	NA	NA	NA	NA	1078	636	1.0461	0.403552191	0.412238431	0
ENSMUSG00000061232.16	TALONT000582544	33999734	33996503	NA	NA	NA	NA	1508	981	1.0439	0.429228541	0.411107976	0
ENSMUSG00000059208.15	TALONT000578318	33685267	33663285	NA	NA	NA	NA	910	534	1.0984	0.129636585	0.410792969	0
ENSMUSG00000022283.15	TALONT000192637	36608314	36598312	NA	NA	NA	NA	2070	1458	1.021	0.28904582	0.410205076	0
ENSMUSG00000001123.15	TALONT000471506	78971317	78963541	NA	NA	NA	NA	1060	636	1.0638	0.282010703	0.407614376	0
ENSMUSG00000046079.16	TALONT000356765	105699965	105812483	NA	NA	NA	NA	1195	756	1.0116	0.234054345	0.407027034	0
ENSMUSG00000023467.18	TALONT000963923	45498874	45510372	NA	NA	NA	NA	574	246	1.3054	0.119032521	0.40503688	0
ENSMUSG00000023150.14	TALONT000430990	151344369	151361635	NA	NA	NA	NA	2308	1674	0.9948	0.130275046	0.405000271	0
ENSMUSG00000059208.15	TALONT000578239	33685267	33663285	NA	NA	NA	NA	912	534	1.0984	0.129636585	0.404420399	0
ENSMUSG00000061032.9	TALONT000664315	78404925	78400984	NA	NA	NA	NA	1278	789	1.1355	0.406242049	0.403916558	0
ENSMUSG00000021998.16	TALONT001155006	75215109	75229657	NA	NA	NA	NA	950	525	1.2578	0.321593098	0.401081424	0
ENSMUSG00000059208.15	TALONT000578326	33685267	33663285	NA	NA	NA	NA	914	534	1.0984	0.129636585	0.398079896	0
ENSMUSG00000028163.17	TALONT000921747	135608152	135585515	NA	NA	NA	NA	2559	1824	1.2326	0.371316876	0.397919753	0
ENSMUSG00000039852.17	TALONT001144352	150569588	150615339	NA	NA	NA	NA	1775	1215	1.0122	0.298021064	0.397867435	0
ENSMUSG00000022983.16	TALONT000511546	90284003	90258121	NA	NA	NA	NA	990	597	1.0046	0.168523722	0.397294061	0
ENSMUSG00000047412.16	TALONT000205436	31030644	31053918	NA	NA	NA	NA	994	621	0.8731	0.090640145	0.397035186	0
ENSMUSG00000032294.17	TALONT000297321	59656368	59678065	NA	NA	NA	NA	1628	1035	1.2811	0.575697105	0.391874078	0
ENSMUSG00000037742.14	TALONT000378159	78479624	78478858	NA	NA	NA	NA	992	564	1.1831	0.307940348	0.391014006	0
ENSMUSG00000074643.12	TALONT000713046	156111786	156098372	NA	NA	NA	NA	3915	2979	1.0894	0.041646237	0.390705594	0
ENSMUSG00000024052.17	TALONT000832556	71183257	71215164	NA	NA	NA	NA	689	324	1.0357	0.342841248	0.389425661	0
ENSMUSG00000009090.17	TALONT000157479	4986912	5016851	NA	NA	NA	NA	695	291	1.2868	0.477331612	0.389009723	0
ENSMUSG00000092463.1	TALONT000643575	101268055	101265037	NA	NA	NA	NA	1605	1110	0.858	0.129752632	0.388664421	0
ENSMUSG00000090165.8	TALONT000338809	88095062	88219003	NA	NA	NA	NA	2234	1596	1.0751	0.184773465	0.388282571	0
ENSMUSG00000002129.11	TALONT000154487	4176481	4180622	NA	NA	NA	NA	1372	858	1.1623	0.414743515	0.388239236	0
ENSMUSG00000024576.14	TALONT000917640	61555274	61580451	NA	NA	NA	NA	1447	969	0.904	0.183849759	0.381735113	0
ENSMUSG00000092329.1	TALONT001225842	121950575	122026177	NA	NA	NA	NA	2206	1521	1.2376	0.454559766	0.380032472	0
ENSMUSG00000030662.10	TALONT001166490	120911224	120946218	NA	NA	NA	NA	3241	2388	1.2134	0.267678926	0.378097941	0
ENSMUSG00000022361.14	TALONT000225150	58076157	58055082	NA	NA	NA	NA	2547	1869	1.0188	0.053701897	0.374802644	0
ENSMUSG00000066406.16	TALONT000997120	75586234	75609210	NA	NA	NA	NA	1168	750	0.9417	0.099153671	0.374783141	0
ENSMUSG00000023150.14	TALONT000431006	151344477	151360177	NA	NA	NA	NA	1645	1119	1.0527	0.159675184	0.370939771	0
ENSMUSG00000035203.16	TALONT000875579	5080211	5098176	NA	NA	NA	NA	2163	1497	1.2047	0.375104476	0.36945796	0
ENSMUSG00000020167.14	TALONT000683359	80433320	80419599	NA	NA	NA	NA	852	465	0.7856	0.374045171	0.368123143	0
ENSMUSG00000021458.17	TALONT001073590	62964876	63068633	NA	NA	NA	NA	2003	1422	0.8825	0.153489569	0.367229402	0
ENSMUSG00000057113.13	TALONT000229068	33161548	33152852	NA	NA	NA	NA	1130	687	1.1414	0.201666115	0.364252951	0
ENSMUSG00000022185.19	TALONT001134442	54686469	54651858	NA	NA	NA	NA	3051	2244	1.0866	0.237410839	0.364130632	0
ENSMUSG00000014959.12	TALONT000431583	70661248	70683029	NA	NA	NA	NA	1149	699	1.028	0.285205007	0.363643458	0
ENSMUSG00000022043.19	TALONT001147439	66297031	66309166	NA	NA	NA	NA	1413	870	1.0965	0.55262527	0.362354995	0
ENSMUSG00000002870.8	TALONT000782236	88885844	88884110	NA	NA	NA	NA	1228	696	1.3251	0.59832501	0.360908358	0
ENSMUSG00000063229.15	TALONT000975609	46848973	46855627	NA	NA	NA	NA	1359	840	1.2203	0.385115668	0.360524957	0
ENSMUSG00000025403.5	TALONT000746973	127520918	127517916	NA	NA	NA	NA	2139	1452	1.2383	0.52042099	0.359773174	0
ENSMUSG00000058756.13	TALONT000680566	98741811	98763067	NA	NA	NA	NA	1215	723	1.0213	0.491116403	0.359670576	0
ENSMUSG00000031988.10	TALONT000204209	27029399	27019474	NA	NA	NA	NA	824	378	1.2667	0.557315806	0.359024518	0
ENSMUSG00000023944.14	TALONT000786748	45570258	45568124	NA	NA	NA	NA	1709	1089	1.2934	0.583555275	0.355104382	0
ENSMUSG00000089832.8	TALONT000909843	27355871	27342544	NA	NA	NA	NA	2293	1626	0.8708	0.35365905	0.352586105	0
ENSMUSG00000026004.15	TALONT000271164	66817370	66802168	NA	NA	NA	NA	1604	1095	1.0898	0.037825829	0.351756444	0
ENSMUSG00000039741.15	TALONT000850471	120232947	120259251	NA	NA	NA	NA	739	357	0.9423	0.364251902	0.345797433	0
ENSMUSG00000039741.15	TALONT000850475	120232947	120259251	NA	NA	NA	NA	739	357	0.9423	0.364251902	0.345797433	0
ENSMUSG00000033423.16	TALONT001030355	117564621	117674281	NA	NA	NA	NA	1261	780	1.1242	0.267685767	0.34473319	0
ENSMUSG00000029711.13	TALONT000629631	137533139	137528907	NA	NA	NA	NA	1673	1104	0.9756	0.412949418	0.341635041	0
ENSMUSG00000009090.17	TALONT000157469	4986912	5019502	NA	NA	NA	NA	1108	609	1.235	0.532629685	0.339874193	0
ENSMUSG00000009090.17	TALONT000157483	4986912	5019502	NA	NA	NA	NA	1108	609	1.235	0.532629685	0.339874193	0
ENSMUSG00000050705.15	TALONT000633022	35897191	35895372	NA	NA	NA	NA	936	567	0.7586	0.091659264	0.338828052	0
ENSMUSG00000105204.1	TALONT000851229	89089971	89084650	NA	NA	NA	NA	1861	1296	0.7321	0.254374217	0.337813353	0
ENSMUSG00000026234.12	TALONT000312280	86359206	86353855	NA	NA	NA	NA	1955	1314	1.2551	0.388847497	0.337512168	0
ENSMUSG00000009079.16	TALONT000158832	5078473	5070103	NA	NA	NA	NA	1291	807	1.1381	0.223440207	0.335556393	0
ENSMUSG00000027641.13	TALONT000721684	157204300	157175692	NA	NA	NA	NA	2448	1785	0.8112	0.115824245	0.335547809	0
ENSMUSG00000041408.18	TALONT001126614	34673763	34692734	NA	NA	NA	NA	2172	1551	1.0476	0.061213537	0.335142696	0
ENSMUSG00000027198.16	TALONT000499074	93813399	93696271	NA	NA	NA	NA	2293	1587	1.1717	0.43343941	0.333509027	0
ENSMUSG00000034024.8	TALONT000725520	117060648	117051276	NA	NA	NA	NA	1371	879	1.0194	0.2188039	0.326773182	0
ENSMUSG00000038279.10	TALONT000826610	125131878	125139727	NA	NA	NA	NA	1155	654	1.2052	0.469738733	0.324707944	0
ENSMUSG00000037608.16	TALONT000616922	20312294	20323720	NA	NA	NA	NA	1287	861	1.0336	-0.150331071	0.32410486	0
ENSMUSG00000026019.15	TALONT000246885	60097507	60082169	NA	NA	NA	NA	1643	1125	0.8333	0.130681188	0.323368983	0
ENSMUSG00000037608.16	TALONT000616927	20312294	20323720	NA	NA	NA	NA	1281	855	1.0336	-0.147344677	0.321566018	0
ENSMUSG00000059208.15	TALONT000578247	33685267	33663285	NA	NA	NA	NA	795	417	1.084	0.137005546	0.321351817	0
ENSMUSG00000059208.15	TALONT000578321	33685267	33663285	NA	NA	NA	NA	795	417	1.084	0.137005546	0.321351817	0
ENSMUSG00000037266.18	TALONT001089498	134923593	134925777	NA	NA	NA	NA	1268	747	1.2157	0.443565427	0.319241027	0
ENSMUSG00000000346.9	TALONT000403864	100615349	100618167	NA	NA	NA	NA	738	375	1.1027	0.089245924	0.317498391	0
ENSMUSG00000037266.18	TALONT001089482	134923592	134925777	NA	NA	NA	NA	1269	747	1.2157	0.443565427	0.31638007	0
ENSMUSG00000059208.15	TALONT000578319	33685267	33663285	NA	NA	NA	NA	797	417	1.084	0.137005546	0.315623492	0
ENSMUSG00000025626.16	TALONT000618527	52912266	52940616	NA	NA	NA	NA	1027	642	0.7554	0.027031736	0.309835946	0
ENSMUSG00000031320.9	TALONT000647715	102188294	102185131	NA	NA	NA	NA	1218	738	1.0801	0.267142448	0.307188311	0
ENSMUSG00000000282.12	TALONT000426863	74830920	74836517	NA	NA	NA	NA	637	228	1.255	0.448442751	0.3065851	0
ENSMUSG00000021149.8	TALONT001035163	8995949	8985319	NA	NA	NA	NA	1552	1014	1.1994	0.163305732	0.305327847	0
ENSMUSG00000033685.13	TALONT001032304	100493337	100498611	NA	NA	NA	NA	1184	681	1.1231	0.449098454	0.305118078	0
ENSMUSG00000031753.16	TALONT001219627	110847010	110850273	NA	NA	NA	NA	606	357	0.4659	-0.238853567	0.300552327	0
ENSMUSG00000028333.10	TALONT000987102	46450838	46468787	NA	NA	NA	NA	1014	555	1.1713	0.328599723	0.300081935	0
ENSMUSG00000022185.19	TALONT001134416	54686469	54651858	NA	NA	NA	NA	3224	2364	1.0866	0.247064915	0.296137691	0
ENSMUSG00000024735.13	TALONT000234087	10897503	10905527	NA	NA	NA	NA	1891	1260	1.2346	0.319966806	0.290861306	0
ENSMUSG00000035621.13	TALONT000678716	80148272	80153868	NA	NA	NA	NA	914	438	1.1654	0.56594175	0.290106106	0
ENSMUSG00000005514.14	TALONT000590119	135689139	135734047	NA	NA	NA	NA	1541	957	1.2638	0.438261179	0.28981527	0
ENSMUSG00000024576.14	TALONT000917616	61555274	61578773	NA	NA	NA	NA	1334	855	0.8726	0.17827861	0.28966323	0
ENSMUSG00000015165.16	TALONT000916308	28810878	28814824	NA	NA	NA	NA	1271	744	1.1769	0.440042047	0.288827441	0
ENSMUSG00000038762.15	TALONT000634609	35963126	35957589	NA	NA	NA	NA	2536	1746	1.2756	0.554071671	0.287224296	0
ENSMUSG00000026657.17	TALONT000344073	4559754	4603542	NA	NA	NA	NA	1933	1305	0.9347	0.379856735	0.28046182	0
ENSMUSG00000056076.13	TALONT000682774	140432924	140443360	NA	NA	NA	NA	1542	960	1.2724	0.396411192	0.279694862	0
ENSMUSG00000025571.13	TALONT000813864	117654813	117721640	NA	NA	NA	NA	1659	1101	1.035	0.183825936	0.274457588	0
ENSMUSG00000038855.10	TALONT000559540	180330485	180333140	NA	NA	NA	NA	1324	828	0.7547	0.335711018	0.271333804	0
ENSMUSG00000025223.15	TALONT000302815	46044830	46036151	NA	NA	NA	NA	497	138	0.9129	0.388092669	0.27114973	0
ENSMUSG00000031103.12	TALONT000615321	48453872	48418063	NA	NA	NA	NA	1180	675	1.2221	0.341519732	0.27025408	0
ENSMUSG00000052406.14	TALONT000378921	26964052	26960417	NA	NA	NA	NA	1531	966	1.2023	0.300696636	0.267395863	0
ENSMUSG00000022961.18	TALONT000515934	91647506	91654742	NA	NA	NA	NA	778	375	0.9852	0.26988701	0.26444387	0
ENSMUSG00000025223.15	TALONT000302599	46044830	46036151	NA	NA	NA	NA	500	138	0.9129	0.388092669	0.263397336	0
ENSMUSG00000059796.16	TALONT000379488	69669078	69667617	NA	NA	NA	NA	1322	777	1.2944	0.377704144	0.261838633	0
ENSMUSG00000028080.16	TALONT000842309	86671700	86672168	NA	NA	NA	NA	469	180	0.8157	-0.042168826	0.261232686	0
ENSMUSG00000092329.1	TALONT001228848	123373732	123403810	NA	NA	NA	NA	2791	1995	1.0033	0.34223475	0.261206506	0
ENSMUSG00000035575.11	TALONT000483529	79962218	79945856	NA	NA	NA	NA	1716	1140	1.0191	0.205608679	0.257450561	0
ENSMUSG00000022283.15	TALONT000187565	36598202	36596099	NA	NA	NA	NA	1003	564	1.1274	0.125037445	0.254469697	0
ENSMUSG00000038762.15	TALONT000634566	35959436	35957589	NA	NA	NA	NA	1546	924	1.2936	0.606814623	0.254081938	0
ENSMUSG00000031785.16	TALONT001210234	94984009	95009550	NA	NA	NA	NA	1991	1329	1.2059	0.340050951	0.254045574	0
ENSMUSG00000041921.16	TALONT000435427	71453333	71510258	NA	NA	NA	NA	742	375	0.7219	0.17543463	0.252458415	0
ENSMUSG00000005566.14	TALONT000881017	13024152	13029124	NA	NA	NA	NA	2030	1365	1.0433	0.391804721	0.252369302	0
ENSMUSG00000060550.16	TALONT000609387	35439133	35440184	NA	NA	NA	NA	865	465	0.6772	0.266679798	0.251632599	0
ENSMUSG00000024576.14	TALONT000917642	61555274	61577252	NA	NA	NA	NA	1227	750	0.982	0.164427433	0.25129998	0
ENSMUSG00000066357.6	TALONT000517252	108574101	108573413	NA	NA	NA	NA	1989	1341	1.0618	0.310088379	0.249743532	0
ENSMUSG00000028961.15	TALONT001137205	149166007	149150763	NA	NA	NA	NA	2097	1413	1.1011	0.392249888	0.246462309	0
ENSMUSG00000040407.18	TALONT000172936	3927714	3960989	NA	NA	NA	NA	2474	1743	1.1241	0.204419027	0.245095013	0
ENSMUSG00000059208.15	TALONT000578238	33685267	33663285	NA	NA	NA	NA	824	417	1.084	0.137005546	0.24411526	0
ENSMUSG00000061232.16	TALONT000582556	33999271	33996503	NA	NA	NA	NA	1123	636	1.1091	0.288760565	0.243343173	0
ENSMUSG00000024270.11	TALONT000884584	24603287	24599413	NA	NA	NA	NA	1540	999	1.0013	0.169234571	0.243058655	0
ENSMUSG00000050705.15	TALONT000633009	35897191	35895372	NA	NA	NA	NA	972	567	0.7586	0.091659264	0.241664627	0
ENSMUSG00000040990.17	TALONT000677832	159627272	159764135	NA	NA	NA	NA	702	285	1.2616	0.267059233	0.239829954	0
ENSMUSG00000057788.13	TALONT001190566	70302323	70296458	NA	NA	NA	NA	1524	930	1.2293	0.437437294	0.23952933	0
ENSMUSG00000056608.14	TALONT001206893	90876372	90891521	NA	NA	NA	NA	882	465	1.071	0.123840371	0.238556132	0
ENSMUSG00000092329.1	TALONT001228855	123373732	123403819	NA	NA	NA	NA	2797	1992	1.0033	0.341492483	0.236964365	0
ENSMUSG00000043008.9	TALONT000462069	19982717	19949652	NA	NA	NA	NA	2182	1506	1.1194	0.185608122	0.235635962	0
ENSMUSG00000034216.12	TALONT000544512	119288740	119295487	NA	NA	NA	NA	3194	2286	1.0946	0.486889987	0.235013271	0
ENSMUSG00000005698.15	TALONT001214535	105636321	105664543	NA	NA	NA	NA	1307	780	1.1356	0.291463804	0.234884107	0
ENSMUSG00000031060.16	TALONT000602871	20617417	20648421	NA	NA	NA	NA	2478	1719	1.0024	0.437962394	0.234671648	0
ENSMUSG00000092329.1	TALONT001228841	123373749	123403810	NA	NA	NA	NA	2660	1881	1.0093	0.331154584	0.234338366	0
ENSMUSG00000002835.9	TALONT000807126	56046823	56068027	NA	NA	NA	NA	3122	2238	1.0392	0.440710972	0.234252565	0
ENSMUSG00000038762.15	TALONT000634546	35961701	35957589	NA	NA	NA	NA	2557	1746	1.2756	0.554071671	0.233971874	0
ENSMUSG00000092329.1	TALONT001228838	123373749	123403810	NA	NA	NA	NA	2657	1878	1.0093	0.330349459	0.232358287	0
ENSMUSG00000005566.14	TALONT000882767	13029207	13031034	NA	NA	NA	NA	1404	858	1.091	0.310773981	0.231113732	0
ENSMUSG00000035575.11	TALONT000483504	79962218	79945856	NA	NA	NA	NA	1727	1140	1.0191	0.205608679	0.230690385	0
ENSMUSG00000029247.17	TALONT000309171	76951348	76961289	NA	NA	NA	NA	1045	573	1.0744	0.273284553	0.230053669	0
ENSMUSG00000038644.14	TALONT000948477	44548755	44540629	NA	NA	NA	NA	2020	1332	1.0932	0.486073064	0.228943999	0
ENSMUSG00000027075.16	TALONT000474706	84840199	84855649	NA	NA	NA	NA	1524	948	1.122	0.336678421	0.227230331	0
ENSMUSG00000061904.12	TALONT000711982	91119527	91117124	NA	NA	NA	NA	1185	696	0.9591	0.253240249	0.224309943	0
ENSMUSG00000025330.6	TALONT001112843	140774089	140752685	NA	NA	NA	NA	2010	1314	1.2856	0.441271203	0.223925335	0
ENSMUSG00000022283.15	TALONT000187546	36600593	36596099	NA	NA	NA	NA	1474	936	1.0464	0.149023629	0.217321182	0
ENSMUSG00000029247.17	TALONT000309159	76951342	76961289	NA	NA	NA	NA	1051	573	1.0744	0.273284553	0.216329865	0
ENSMUSG00000028114.16	TALONT000911072	123385762	123376235	NA	NA	NA	NA	665	252	1.0373	0.340028171	0.212650486	0
ENSMUSG00000024807.18	TALONT000196500	6046576	6050091	NA	NA	NA	NA	1328	756	1.2857	0.443969683	0.211448538	0
ENSMUSG00000024807.18	TALONT000196505	6046576	6050091	NA	NA	NA	NA	1328	756	1.2857	0.443969683	0.211448538	0
ENSMUSG00000028911.16	TALONT001073296	131897657	131901706	NA	NA	NA	NA	1747	1107	1.2546	0.37835869	0.210425646	0
ENSMUSG00000031378.14	TALONT000624882	73716184	73737228	NA	NA	NA	NA	2838	1989	1.1864	0.434015515	0.210162522	0
ENSMUSG00000029004.15	TALONT000194434	23434427	23473653	NA	NA	NA	NA	1200	729	1.0419	0.022416319	0.209309972	0
ENSMUSG00000024576.14	TALONT000917638	61555274	61576585	NA	NA	NA	NA	1152	675	0.9604	0.169184248	0.207873197	0
ENSMUSG00000004980.16	TALONT000754995	51466906	51463254	NA	NA	NA	NA	1425	906	1.0241	0.063912493	0.206698994	0
ENSMUSG00000044456.16	TALONT001004152	102354745	102382611	NA	NA	NA	NA	2115	1395	1.2334	0.444130472	0.20298748	0
ENSMUSG00000020125.7	TALONT000672278	79886247	79887566	NA	NA	NA	NA	893	450	0.8617	0.314686979	0.20288141	0
ENSMUSG00000022283.15	TALONT000193037	36608314	36599477	NA	NA	NA	NA	1964	1299	1.0843	0.326871124	0.199794339	0
ENSMUSG00000022283.15	TALONT000194238	36608314	36599477	NA	NA	NA	NA	1955	1290	1.1103	0.324860934	0.199707478	0
ENSMUSG00000079469.10	TALONT000365796	73039462	73029706	NA	NA	NA	NA	1281	765	1.0777	0.187567587	0.199339739	0
ENSMUSG00000024965.9	TALONT000204037	7014617	6999520	NA	NA	NA	NA	2208	1458	1.2164	0.530954677	0.199111437	0
ENSMUSG00000026355.11	TALONT000390248	128349304	128332051	NA	NA	NA	NA	2202	1482	1.2206	0.318937825	0.197431462	0
ENSMUSG00000074643.12	TALONT000713039	156111786	156098372	NA	NA	NA	NA	3989	2979	1.0894	0.041646237	0.194528933	0
ENSMUSG00000074151.13	TALONT001208510	94434356	94476643	NA	NA	NA	NA	2038	1368	1.0213	0.28038243	0.193925352	0
ENSMUSG00000026657.17	TALONT000344074	4559754	4602279	NA	NA	NA	NA	1767	1137	0.9789	0.377538546	0.192083145	0
ENSMUSG00000058794.12	TALONT000435535	103255150	103249448	NA	NA	NA	NA	1066	606	0.932	0.134037731	0.191426862	0
ENSMUSG00000025860.15	TALONT000612395	42067918	42104819	NA	NA	NA	NA	1923	1326	0.8598	-0.014963039	0.18788554	0
ENSMUSG00000009350.13	TALONT000525233	87793581	87796046	NA	NA	NA	NA	997	498	1.1668	0.367407743	0.187449099	0
ENSMUSG00000027642.15	TALONT000725012	157290537	157326056	NA	NA	NA	NA	1926	1242	1.2805	0.370149088	0.186178673	0
ENSMUSG00000035247.16	TALONT000949532	51829203	51798011	NA	NA	NA	NA	2320	1620	1.0309	0.086375727	0.18571527	0
ENSMUSG00000009079.16	TALONT000158937	5083360	5070103	NA	NA	NA	NA	1764	1146	1.07	0.226618598	0.184700952	0
ENSMUSG00000024081.9	TALONT000844209	78936875	78936067	NA	NA	NA	NA	2385	1653	1.0082	0.233416116	0.183925809	0
ENSMUSG00000063856.7	TALONT000507077	108339021	108339802	NA	NA	NA	NA	564	141	1.1148	0.421801931	0.182348884	0
ENSMUSG00000020917.17	TALONT000697577	100527795	100515098	NA	NA	NA	NA	1726	1074	1.2054	0.437334636	0.181350392	0
ENSMUSG00000028163.17	TALONT000921760	135608152	135585515	NA	NA	NA	NA	2356	1593	1.25	0.354913523	0.180897713	0
ENSMUSG00000004552.16	TALONT000397168	131638306	131649998	NA	NA	NA	NA	1598	1056	0.6352	0.127830224	0.180120991	0
ENSMUSG00000009090.17	TALONT000157485	4986912	5018097	NA	NA	NA	NA	777	291	1.2868	0.477331612	0.17747585	0
ENSMUSG00000026837.16	TALONT000380366	28032102	28037429	NA	NA	NA	NA	944	426	1.2184	0.514843475	0.176783962	0
ENSMUSG00000028081.6	TALONT000841727	86142508	86138592	NA	NA	NA	NA	1157	636	1.2411	0.227315565	0.173265999	0
ENSMUSG00000067586.4	TALONT001060023	51408639	51419013	NA	NA	NA	NA	679	228	1.1914	0.396118528	0.17253376	0
ENSMUSG00000037791.15	TALONT000455861	77982754	78009794	NA	NA	NA	NA	1273	714	1.0168	0.458255089	0.172313405	0
ENSMUSG00000037791.15	TALONT000455863	77982754	78009794	NA	NA	NA	NA	1273	714	1.0168	0.458255089	0.172313405	0
ENSMUSG00000024660.9	TALONT000227427	9899339	9894009	NA	NA	NA	NA	1606	1017	0.8967	0.283779979	0.170869932	0
ENSMUSG00000024169.16	TALONT000552462	25089399	25099487	NA	NA	NA	NA	1944	1227	1.3011	0.520484649	0.169761774	0
ENSMUSG00000024169.16	TALONT000552465	25089399	25099487	NA	NA	NA	NA	1944	1227	1.3011	0.520484649	0.169761774	0
ENSMUSG00000027342.14	TALONT000635287	132252816	132249695	NA	NA	NA	NA	1171	669	0.9713	0.205421586	0.169400894	0
ENSMUSG00000056076.13	TALONT000678457	140419294	140442232	NA	NA	NA	NA	2379	1605	1.1227	0.431456231	0.168166765	0
ENSMUSG00000009079.16	TALONT000158796	5087960	5070103	NA	NA	NA	NA	2119	1428	1.0533	0.2265803	0.167782143	0
ENSMUSG00000032612.14	TALONT000507166	108339212	108349206	NA	NA	NA	NA	949	438	1.0873	0.500076402	0.16758545	0
ENSMUSG00000001918.17	TALONT000888777	16781340	16786371	NA	NA	NA	NA	1202	639	1.1666	0.485253695	0.166854404	0
ENSMUSG00000009090.17	TALONT000157462	4986824	5016851	NA	NA	NA	NA	783	291	1.2868	0.477331612	0.166211472	0
ENSMUSG00000015053.14	TALONT000780392	88193374	88205441	NA	NA	NA	NA	2061	1389	0.7193	0.342123298	0.166064892	0
ENSMUSG00000030435.16	TALONT000874102	5061706	5074660	NA	NA	NA	NA	1404	822	0.9943	0.436824683	0.165585267	0
ENSMUSG00000026786.14	TALONT000360053	22773935	22849623	NA	NA	NA	NA	1496	909	1.2161	0.229190705	0.165160765	0
ENSMUSG00000030695.16	TALONT001110941	126797337	126795514	NA	NA	NA	NA	1145	603	1.1426	0.418779507	0.164771276	0
ENSMUSG00000048154.17	TALONT000361767	98871014	98864209	NA	NA	NA	NA	3556	2589	1.1028	0.207894789	0.160334944	0
ENSMUSG00000009350.13	TALONT000603500	87794873	87804409	NA	NA	NA	NA	2402	1611	1.1488	0.47498151	0.158016999	0
ENSMUSG00000019338.13	TALONT000860706	95015320	95010222	NA	NA	NA	NA	3235	2328	1.0298	0.242378676	0.157529802	0
ENSMUSG00000031540.14	TALONT001179740	22859535	22862801	NA	NA	NA	NA	1098	600	0.9025	0.272308557	0.157079436	0
ENSMUSG00000038366.15	TALONT000672097	97799264	97833683	NA	NA	NA	NA	1025	495	0.9775	0.556126433	0.156569028	0
ENSMUSG00000001123.15	TALONT000471574	78972988	78963541	NA	NA	NA	NA	1262	708	1.1879	0.289111864	0.154441915	0
ENSMUSG00000029705.17	TALONT000605845	136567178	136308594	NA	NA	NA	NA	4181	3075	1.0394	0.364358879	0.152556814	0
ENSMUSG00000007817.15	TALONT001117994	25459224	25644873	NA	NA	NA	NA	1325	756	0.9574	0.427502658	0.152512556	0
ENSMUSG00000003119.14	TALONT000675032	98202586	98211236	NA	NA	NA	NA	2701	1917	0.851	0.163054809	0.152219619	0
ENSMUSG00000023150.14	TALONT000431017	151344369	151360839	NA	NA	NA	NA	1875	1242	0.9307	0.149466504	0.150051375	0
ENSMUSG00000034493.1	TALONT000153954	3973449	3964060	NA	NA	NA	NA	696	291	1.0963	0.023607601	0.149833997	0
ENSMUSG00000045106.12	TALONT000524514	105006756	105017042	NA	NA	NA	NA	672	291	1.059	-0.100960554	0.148059384	0
ENSMUSG00000034493.1	TALONT000153918	3973449	3964060	NA	NA	NA	NA	692	285	1.1316	0.017336582	0.147792958	0
ENSMUSG00000022553.16	TALONT000263103	76351294	76352770	NA	NA	NA	NA	624	207	0.9622	0.269786062	0.147713007	0
ENSMUSG00000010663.5	TALONT000229447	10182888	10194092	NA	NA	NA	NA	1254	684	1.2198	0.372076748	0.14726104	0
ENSMUSG00000018398.18	TALONT000299853	53519257	53537915	NA	NA	NA	NA	2039	1284	1.2936	0.59231674	0.147016925	0
ENSMUSG00000045106.12	TALONT000524513	105006756	105017043	NA	NA	NA	NA	673	291	1.059	-0.100960554	0.146402596	0
ENSMUSG00000042133.16	TALONT000429464	69722854	69749390	NA	NA	NA	NA	1862	1266	0.691	0.01762205	0.1459726	0
ENSMUSG00000039218.17	TALONT000546080	23790532	23810028	NA	NA	NA	NA	1140	573	1.0873	0.568457949	0.145526009	0
ENSMUSG00000021458.17	TALONT001074150	63240004	63298859	NA	NA	NA	NA	579	138	1.2256	0.350084515	0.144771228	0
ENSMUSG00000030062.7	TALONT000780237	88100629	88103962	NA	NA	NA	NA	1103	522	1.2756	0.612325841	0.144124576	0
ENSMUSG00000095567.8	TALONT001166111	156236074	156241360	NA	NA	NA	NA	1117	591	1.1635	0.261431592	0.143856336	0
ENSMUSG00000049090.3	TALONT000945933	84087618	84094629	NA	NA	NA	NA	976	429	1.2771	0.53151148	0.14161468	0
ENSMUSG00000028565.18	TALONT001008201	97777608	97783122	NA	NA	NA	NA	428	66	1.1306	0.025295796	0.140078938	0
ENSMUSG00000034021.15	TALONT000731187	150673827	150739316	NA	NA	NA	NA	1112	639	0.9397	-0.008272626	0.138568415	0
ENSMUSG00000007458.14	TALONT000811699	122308720	122313425	NA	NA	NA	NA	794	345	0.9798	0.217186782	0.135931536	0
ENSMUSG00000034994.10	TALONT000699412	81180563	81182509	NA	NA	NA	NA	1401	768	1.2787	0.547714473	0.135251067	0
ENSMUSG00000005566.14	TALONT000881011	13024152	13025758	NA	NA	NA	NA	1138	570	1.2882	0.426894787	0.133376426	0
ENSMUSG00000005566.14	TALONT000881024	13024152	13025758	NA	NA	NA	NA	1138	570	1.2882	0.426894787	0.133376426	0
ENSMUSG00000009350.13	TALONT000524812	87793581	87795371	NA	NA	NA	NA	843	345	1.1891	0.378265407	0.133324036	0
ENSMUSG00000027951.16	TALONT000854059	89715022	89735153	NA	NA	NA	NA	441	78	1.2012	-0.057589199	0.130731097	0
ENSMUSG00000034928.16	TALONT001062660	54687494	54682950	NA	NA	NA	NA	1096	558	1.1676	0.308073613	0.126566055	0
ENSMUSG00000029716.13	TALONT000640182	137570805	137584109	NA	NA	NA	NA	2985	2103	0.984	0.310951291	0.125908821	0
ENSMUSG00000023150.14	TALONT000430996	151344369	151360177	NA	NA	NA	NA	1753	1119	1.0527	0.159675184	0.124188732	0
ENSMUSG00000023467.18	TALONT000963962	45498768	45510385	NA	NA	NA	NA	693	246	1.3054	0.119032521	0.124026841	0
ENSMUSG00000015165.16	TALONT000916384	28810890	28821487	NA	NA	NA	NA	1718	1080	0.8831	0.323244952	0.123618776	0
ENSMUSG00000021595.18	TALONT001077407	69629535	69634334	NA	NA	NA	NA	1434	852	1.029	0.225804894	0.122848091	0
ENSMUSG00000041890.17	TALONT000399127	114773314	114739281	NA	NA	NA	NA	1621	1017	0.8844	0.200541094	0.121000856	0
ENSMUSG00000041859.10	TALONT000172279	20809596	20803654	NA	NA	NA	NA	1378	756	1.1895	0.489394192	0.120316402	0
ENSMUSG00000022100.14	TALONT001151192	70766512	70691154	NA	NA	NA	NA	1943	1281	0.8538	0.191382181	0.119744222	0
ENSMUSG00000018583.5	TALONT000312720	55489019	55500354	NA	NA	NA	NA	1907	1203	1.201	0.352180077	0.119513103	0
ENSMUSG00000026439.14	TALONT000403488	132477064	132490501	NA	NA	NA	NA	883	438	0.805	0.09430649	0.118637146	0
ENSMUSG00000026355.11	TALONT000390350	128339350	128332051	NA	NA	NA	NA	1178	597	1.2813	0.40566821	0.117433045	0
ENSMUSG00000029580.14	TALONT000692732	142905237	142903941	NA	NA	NA	NA	1688	999	1.1831	0.539750744	0.117237118	0
ENSMUSG00000015165.16	TALONT000916320	28810879	28821870	NA	NA	NA	NA	1761	1113	0.8507	0.320149479	0.115503929	0
ENSMUSG00000020917.17	TALONT000697576	100527795	100515098	NA	NA	NA	NA	1767	1074	1.2054	0.437334636	0.114228475	0
ENSMUSG00000005566.14	TALONT000881008	13024152	13025416	NA	NA	NA	NA	1023	456	1.31	0.484020351	0.113910765	0
ENSMUSG00000029711.13	TALONT000628679	137533139	137527285	NA	NA	NA	NA	1682	1023	0.9448	0.441291324	0.112501718	0
ENSMUSG00000032998.16	TALONT001040773	119539212	119620348	NA	NA	NA	NA	2005	1353	0.7766	0.04690124	0.112397707	0
ENSMUSG00000007891.16	TALONT001170553	142385459	142376738	NA	NA	NA	NA	1825	1128	1.1872	0.38637674	0.111663343	0
ENSMUSG00000034361.10	TALONT001208798	94532990	94548827	NA	NA	NA	NA	704	285	0.7058	0.162628722	0.109344571	0
ENSMUSG00000029147.11	TALONT000225417	31206038	31203284	NA	NA	NA	NA	1316	705	1.2487	0.401753477	0.106263322	0
ENSMUSG00000022462.7	TALONT000346756	96699408	96692597	NA	NA	NA	NA	1558	948	1.0108	0.195826916	0.106133727	0
ENSMUSG00000025369.15	TALONT000763742	128458768	128465226	NA	NA	NA	NA	1121	561	1.1225	0.344564322	0.101172787	0
ENSMUSG00000028760.16	TALONT001101113	137993456	138126011	NA	NA	NA	NA	1463	855	1.0803	0.24673396	0.100735957	0
ENSMUSG00000036990.13	TALONT001198756	79639382	79646348	NA	NA	NA	NA	818	294	1.1066	0.50071269	0.10045512	0
ENSMUSG00000024335.20	TALONT000586027	34114890	34112708	NA	NA	NA	NA	1939	1221	1.1426	0.349958936	0.099498828	0
ENSMUSG00000018548.15	TALONT000521615	87126905	87159945	NA	NA	NA	NA	1378	807	0.9292	0.169973339	0.098982707	0
ENSMUSG00000057672.16	TALONT001200746	83698967	83677617	NA	NA	NA	NA	2772	1890	1.1227	0.402069103	0.098435936	0
ENSMUSG00000007817.15	TALONT001117981	25459185	25644873	NA	NA	NA	NA	1364	756	0.9574	0.427502658	0.097117527	0
ENSMUSG00000020671.9	TALONT000927203	3309292	3252713	NA	NA	NA	NA	1070	519	1.1592	0.308836946	0.096944349	0
ENSMUSG00000092329.1	TALONT001226396	122468009	122476064	NA	NA	NA	NA	818	303	1.1186	0.405862939	0.095501919	0
ENSMUSG00000026554.15	TALONT000525933	172172329	172195466	NA	NA	NA	NA	2518	1698	1.0289	0.337807642	0.095471381	0
ENSMUSG00000028760.16	TALONT001101097	137993451	138126011	NA	NA	NA	NA	1468	855	1.0803	0.24673396	0.094914445	0
ENSMUSG00000005514.14	TALONT000590115	135689036	135734047	NA	NA	NA	NA	1644	957	1.2638	0.438261179	0.094879312	0
ENSMUSG00000022615.7	TALONT000335615	89373932	89372465	NA	NA	NA	NA	1390	768	1.1528	0.370615582	0.093701669	0
ENSMUSG00000033423.16	TALONT001029969	117550239	117674281	NA	NA	NA	NA	1385	780	1.1242	0.267685767	0.09291361	0
ENSMUSG00000033161.10	TALONT000871889	101604403	101584898	NA	NA	NA	NA	2910	2004	1.1678	0.335276083	0.092899367	0
ENSMUSG00000021957.7	TALONT001121286	30564794	30573620	NA	NA	NA	NA	2237	1419	1.3108	0.536159729	0.092627024	0
ENSMUSG00000024853.10	TALONT000172404	5287069	5274527	NA	NA	NA	NA	2246	1452	1.0881	0.469327916	0.092070946	0
ENSMUSG00000027523.20	TALONT000789697	174343188	174346744	NA	NA	NA	NA	1121	525	1.0619	0.585752169	0.09180226	0
ENSMUSG00000028854.9	TALONT001079875	133369706	133418102	NA	NA	NA	NA	2335	1497	1.3337	0.52165887	0.090192684	0
ENSMUSG00000028760.16	TALONT001101117	137993451	138126011	NA	NA	NA	NA	1465	852	1.0462	0.243849282	0.090092748	0
ENSMUSG00000021886.7	TALONT000995666	98268635	98275542	NA	NA	NA	NA	967	453	1.1136	0.157688858	0.087222239	0
ENSMUSG00000054874.12	TALONT000185493	5687997	5687218	NA	NA	NA	NA	987	483	1.2408	-0.012955287	0.08633502	0
ENSMUSG00000020463.15	TALONT000216714	29172890	29213624	NA	NA	NA	NA	2615	1821	0.8904	0.042952318	0.085385639	0
ENSMUSG00000056394.17	TALONT000883056	13278467	13286684	NA	NA	NA	NA	924	417	0.8896	0.268500868	0.084240358	0
ENSMUSG00000007817.15	TALONT001117991	25459224	25636017	NA	NA	NA	NA	992	423	1.1777	0.463940839	0.084191276	0
ENSMUSG00000007817.15	TALONT001117993	25459224	25636017	NA	NA	NA	NA	992	423	1.1777	0.463940839	0.084191276	0
ENSMUSG00000029625.16	TALONT000717370	145166806	145177302	NA	NA	NA	NA	1121	570	0.9314	0.289921229	0.083465801	0
ENSMUSG00000022283.15	TALONT000187539	36598952	36596099	NA	NA	NA	NA	1104	564	1.1274	0.125037445	0.08258716	0
ENSMUSG00000041329.13	TALONT000378154	69605261	69601623	NA	NA	NA	NA	1310	708	0.9573	0.376308897	0.08200453	0
ENSMUSG00000060550.16	TALONT000609459	35439155	35440409	NA	NA	NA	NA	1068	498	0.9391	0.474020918	0.08036282	0
ENSMUSG00000054720.12	TALONT000355422	105519114	105606872	NA	NA	NA	NA	1104	510	1.3117	0.395284962	0.079973391	0
ENSMUSG00000026234.12	TALONT000312528	86359206	86357452	NA	NA	NA	NA	1322	696	1.2359	0.369820342	0.079890671	0
ENSMUSG00000032294.17	TALONT000297411	59656375	59678225	NA	NA	NA	NA	1781	1035	1.2811	0.575697105	0.078825037	0
ENSMUSG00000000355.13	TALONT000610585	38600578	38606352	NA	NA	NA	NA	866	423	0.7932	-0.089018165	0.078766602	0
ENSMUSG00000009350.13	TALONT000603502	87794887	87801099	NA	NA	NA	NA	1496	810	1.251	0.543157201	0.078003988	0
ENSMUSG00000020346.16	TALONT000262465	49250512	49261291	NA	NA	NA	NA	1188	600	1.0266	0.378720026	0.077795981	0
ENSMUSG00000049504.12	TALONT000830567	53463666	53477521	NA	NA	NA	NA	1432	822	0.9317	0.254981467	0.077312636	0
ENSMUSG00000028530.14	TALONT001010987	101265042	101159165	NA	NA	NA	NA	2812	1911	1.1747	0.327635317	0.075312719	0
ENSMUSG00000005410.6	TALONT001197763	75117075	75127697	NA	NA	NA	NA	2106	1323	1.1804	0.433907358	0.075259871	0
ENSMUSG00000031540.14	TALONT001179741	22859472	22862801	NA	NA	NA	NA	1161	600	0.9025	0.272308557	0.075058344	0
ENSMUSG00000061143.15	TALONT000829815	52103679	51857076	NA	NA	NA	NA	2976	2043	1.131	0.35426931	0.074707165	0
ENSMUSG00000025428.15	TALONT000938371	77779079	77782869	NA	NA	NA	NA	1499	858	0.9933	0.335542593	0.074592777	0
ENSMUSG00000030435.16	TALONT000874103	5061706	5068183	NA	NA	NA	NA	1068	486	0.9874	0.496879039	0.074371659	0
ENSMUSG00000038366.15	TALONT000672086	97799197	97833702	NA	NA	NA	NA	1111	513	0.9775	0.551810824	0.073383982	0
ENSMUSG00000028530.14	TALONT001010985	101265042	101159165	NA	NA	NA	NA	2815	1911	1.1747	0.327635317	0.072601728	0
ENSMUSG00000025130.11	TALONT000866606	120567918	120561260	NA	NA	NA	NA	1157	555	1.1659	0.411211327	0.07233296	0
ENSMUSG00000026594.14	TALONT000453059	156939489	156829128	NA	NA	NA	NA	1723	1089	0.807	0.065335785	0.071660447	0
ENSMUSG00000045671.17	TALONT000191950	19924375	20018133	NA	NA	NA	NA	1076	519	1.0351	0.263665652	0.071378607	0
ENSMUSG00000030695.16	TALONT001111097	126797644	126795514	NA	NA	NA	NA	1217	603	1.1426	0.418779507	0.070879673	0
ENSMUSG00000027185.15	TALONT000509491	103761049	103733840	NA	NA	NA	NA	2488	1635	1.261	0.343508452	0.07034229	0
ENSMUSG00000029165.17	TALONT000219260	30888941	30892616	NA	NA	NA	NA	1538	906	0.7837	0.289689367	0.068330496	0
ENSMUSG00000063229.15	TALONT000975698	46850885	46855627	NA	NA	NA	NA	1067	480	1.2282	0.364551833	0.068188076	0
ENSMUSG00000095567.8	TALONT001165979	156236010	156241360	NA	NA	NA	NA	1181	591	1.1635	0.261431592	0.067347755	0
ENSMUSG00000030849.18	TALONT001153206	132317047	132269258	NA	NA	NA	NA	1519	885	0.8833	0.266763156	0.066950195	0
ENSMUSG00000009350.13	TALONT000524916	87793487	87796073	NA	NA	NA	NA	1118	525	1.165	0.361190447	0.066577384	0
ENSMUSG00000029068.16	TALONT001160198	155811973	155813168	NA	NA	NA	NA	1196	585	1.0459	0.438187981	0.065215952	0
ENSMUSG00000029580.14	TALONT000692653	142904344	142903941	NA	NA	NA	NA	1448	762	1.231	0.52568444	0.064056201	0
ENSMUSG00000004980.16	TALONT000755002	51467185	51463254	NA	NA	NA	NA	1527	906	1.0241	0.063912493	0.063511015	0
ENSMUSG00000021982.14	TALONT001142183	59597755	59586608	NA	NA	NA	NA	1648	1020	0.7897	0.064622351	0.061965454	0
ENSMUSG00000028163.17	TALONT000922262	135608152	135589504	NA	NA	NA	NA	2748	1842	1.2236	0.326387521	0.061275802	0
ENSMUSG00000027180.12	TALONT000519135	104027844	104056690	NA	NA	NA	NA	1948	1254	0.6959	0.167439257	0.060217437	0
ENSMUSG00000020358.17	TALONT000274502	51604659	51601478	NA	NA	NA	NA	1145	582	1.1067	0.095288546	0.060130217	0
ENSMUSG00000053510.12	TALONT001020529	109000655	109047716	NA	NA	NA	NA	2325	1512	1.1611	0.258017059	0.060115727	0
ENSMUSG00000078652.9	TALONT000708670	101315852	101320615	NA	NA	NA	NA	1192	597	1.1251	0.248790329	0.060001949	0
ENSMUSG00000017707.9	TALONT000739149	163650992	163629217	NA	NA	NA	NA	1541	900	0.994	0.165694666	0.058578689	0
ENSMUSG00000041329.13	TALONT000378251	69605261	69603553	NA	NA	NA	NA	811	240	1.315	0.471230519	0.057781247	0
ENSMUSG00000053510.12	TALONT001020531	109000651	109047716	NA	NA	NA	NA	2329	1512	1.1611	0.258017059	0.057201686	0
ENSMUSG00000045102.12	TALONT000245904	34169390	34163751	NA	NA	NA	NA	2380	1602	0.9376	0.015890777	0.055306623	0
ENSMUSG00000066043.13	TALONT001075845	132422345	132377554	NA	NA	NA	NA	1510	867	1.0149	0.172939777	0.054023808	0
ENSMUSG00000024740.10	TALONT000232334	10622290	10629822	NA	NA	NA	NA	2222	1389	1.3095	0.407784861	0.053776582	0
ENSMUSG00000026234.12	TALONT000312508	86359206	86356457	NA	NA	NA	NA	1710	975	1.1394	0.484115985	0.053132251	0
ENSMUSG00000029622.16	TALONT000716309	145123569	145128088	NA	NA	NA	NA	1179	555	1.0945	0.423935987	0.052167449	0
ENSMUSG00000029313.18	TALONT000350424	103753620	103815030	NA	NA	NA	NA	1799	1089	0.9873	0.248926559	0.050980364	0
ENSMUSG00000018565.17	TALONT000399933	69979999	69968540	NA	NA	NA	NA	1216	624	1.0427	0.156721822	0.050200156	0
ENSMUSG00000115338.2	TALONT001130937	50947852	50952017	NA	NA	NA	NA	1255	633	1.14	0.257919068	0.049359546	0
ENSMUSG00000007817.15	TALONT001118002	25459224	25581673	NA	NA	NA	NA	847	279	1.0899	0.448802237	0.049352863	0
ENSMUSG00000031103.12	TALONT000615309	48453872	48418063	NA	NA	NA	NA	1330	675	1.2221	0.341519732	0.048673436	0
ENSMUSG00000051790.15	TALONT000382601	69833982	69827340	NA	NA	NA	NA	2118	1287	1.2193	0.533034896	0.048417789	0
ENSMUSG00000052794.13	TALONT001196382	72443880	72446237	NA	NA	NA	NA	1598	957	0.8113	0.098285713	0.048381118	0
ENSMUSG00000034021.15	TALONT000731179	150673739	150739316	NA	NA	NA	NA	1200	639	0.9397	-0.008272626	0.04794932	0
ENSMUSG00000041879.13	TALONT000415238	135430268	135394362	NA	NA	NA	NA	2808	1881	1.1296	0.323039189	0.047033461	0
ENSMUSG00000039068.16	TALONT000958244	152396003	152427463	NA	NA	NA	NA	603	156	1.179	-0.162199966	0.0461021	0
ENSMUSG00000015053.14	TALONT000780391	88193374	88200860	NA	NA	NA	NA	1542	870	0.8756	0.334883529	0.045846324	0
ENSMUSG00000017831.8	TALONT000805294	53479234	53484075	NA	NA	NA	NA	630	162	0.9712	0.057429592	0.045686543	0
ENSMUSG00000037773.14	TALONT000613154	130423412	130419890	NA	NA	NA	NA	1770	1023	1.2704	0.343401751	0.045072055	0
ENSMUSG00000038260.10	TALONT000958049	45325698	45325651	NA	NA	NA	NA	742	243	1.0941	0.051587215	0.044678541	0
ENSMUSG00000017707.9	TALONT000739145	163644998	163629217	NA	NA	NA	NA	1563	900	0.994	0.165694666	0.044475142	0
ENSMUSG00000038260.10	TALONT000958125	45325697	45325651	NA	NA	NA	NA	743	243	1.0941	0.051587215	0.044118679	0
ENSMUSG00000006005.18	TALONT000429521	150392762	150408884	NA	NA	NA	NA	1507	843	1.0048	0.226553343	0.042971453	0
ENSMUSG00000002870.8	TALONT000782239	88887720	88884110	NA	NA	NA	NA	1719	942	1.3251	0.563726854	0.042000225	0
ENSMUSG00000022867.11	TALONT000504728	77013706	77077733	NA	NA	NA	NA	2586	1737	0.8742	0.147221177	0.041627603	0
ENSMUSG00000037742.14	TALONT000378008	78479852	78478858	NA	NA	NA	NA	1454	768	1.226	0.320780521	0.041545327	0
ENSMUSG00000001918.17	TALONT000888802	16781365	16787179	NA	NA	NA	NA	1508	807	1.1409	0.393608366	0.040946083	0
ENSMUSG00000023944.14	TALONT000786752	45570666	45568124	NA	NA	NA	NA	1904	1089	1.2934	0.583555275	0.04031491	0
ENSMUSG00000032612.14	TALONT000507118	108339066	108403402	NA	NA	NA	NA	1070	438	1.0873	0.500076402	0.03918284	0
ENSMUSG00000053333.15	TALONT000325260	86908730	86909683	NA	NA	NA	NA	954	408	1.1848	-0.008891565	0.039047982	0
ENSMUSG00000018666.13	TALONT000658219	96789127	96808149	NA	NA	NA	NA	1024	426	1.0259	0.34094368	0.038161095	0
ENSMUSG00000005846.12	TALONT000447687	11203147	11193737	NA	NA	NA	NA	1870	1161	0.8205	0.098142482	0.037754384	0
ENSMUSG00000029165.17	TALONT000219253	30888935	30892447	NA	NA	NA	NA	1375	738	0.6995	0.307476666	0.037066961	0
ENSMUSG00000024740.10	TALONT000232384	10625167	10629819	NA	NA	NA	NA	1679	921	1.2903	0.437455717	0.036524096	0
ENSMUSG00000021143.10	TALONT001023546	113022405	113023248	NA	NA	NA	NA	844	438	0.4243	-0.485800744	0.036142743	0
ENSMUSG00000028525.16	TALONT001012535	102570095	102570878	NA	NA	NA	NA	784	231	0.8712	0.395329226	0.03566879	0
ENSMUSG00000105204.1	TALONT000851227	89089669	89084650	NA	NA	NA	NA	2060	1296	0.7321	0.254374217	0.035603973	0
ENSMUSG00000029617.10	TALONT000708693	144014699	144011529	NA	NA	NA	NA	1030	456	0.9673	0.160945713	0.035513849	0
ENSMUSG00000029617.10	TALONT000708699	144014699	144011529	NA	NA	NA	NA	1030	456	0.9673	0.160945713	0.035513849	0
ENSMUSG00000026786.14	TALONT000360065	22773935	22823494	NA	NA	NA	NA	947	360	1.1484	0.254446151	0.034445219	0
ENSMUSG00000024750.11	TALONT000249321	21272278	21276585	NA	NA	NA	NA	625	150	1.0131	-0.037320559	0.034415281	0
ENSMUSG00000032294.17	TALONT000302383	59671575	59679373	NA	NA	NA	NA	1303	609	1.2053	0.505490874	0.034375153	0
ENSMUSG00000021270.13	TALONT001014464	110693312	110691649	NA	NA	NA	NA	1473	780	1.2042	0.26722953	0.034118177	0
ENSMUSG00000046110.15	TALONT000562913	121449975	121449441	NA	NA	NA	NA	770	303	0.576	-0.061364182	0.034002594	0
ENSMUSG00000006673.14	TALONT000515074	108517087	108542586	NA	NA	NA	NA	2415	1545	1.2121	0.245010682	0.033320142	0
ENSMUSG00000035228.15	TALONT000874057	5051480	5053723	NA	NA	NA	NA	1154	519	0.8218	0.476403223	0.033300908	0
ENSMUSG00000034135.15	TALONT000252195	46047940	46048500	NA	NA	NA	NA	561	180	0.4685	-0.345196253	0.033211154	0
ENSMUSG00000009350.13	TALONT000608988	87797324	87804154	NA	NA	NA	NA	1902	1107	1.1197	0.447106106	0.033086065	0
ENSMUSG00000052056.14	TALONT000776286	170151537	170120753	NA	NA	NA	NA	1506	777	1.2871	0.415133114	0.032681804	0
ENSMUSG00000053333.15	TALONT000324978	86903114	86909683	NA	NA	NA	NA	969	408	1.1848	-0.008891565	0.032261969	0
ENSMUSG00000035697.14	TALONT000676855	80024851	80031469	NA	NA	NA	NA	2959	1968	0.9974	0.467592706	0.031794302	0
ENSMUSG00000053333.15	TALONT000324977	86903114	86909683	NA	NA	NA	NA	971	408	1.1848	-0.008891565	0.03144808	0
ENSMUSG00000023944.14	TALONT000787532	45570258	45568562	NA	NA	NA	NA	1805	996	1.2916	0.557719953	0.031127851	0
ENSMUSG00000041329.13	TALONT000378252	69605261	69603553	NA	NA	NA	NA	817	213	1.2691	0.433477648	0.030693907	0
ENSMUSG00000037337.11	TALONT000919866	28982050	28998673	NA	NA	NA	NA	2593	1686	1.0059	0.335036709	0.030238033	0
ENSMUSG00000007817.15	TALONT001117984	25459185	25581673	NA	NA	NA	NA	886	279	1.0899	0.448802237	0.030096473	0
ENSMUSG00000004980.16	TALONT000755009	51466303	51463254	NA	NA	NA	NA	1067	486	1.0592	0.037219061	0.030093948	0
ENSMUSG00000024740.10	TALONT000232412	10626592	10629822	NA	NA	NA	NA	1422	696	1.2952	0.450904589	0.029158372	0
ENSMUSG00000053333.15	TALONT000324983	86903114	86909683	NA	NA	NA	NA	978	408	1.1848	-0.008891565	0.028753084	0
ENSMUSG00000035697.14	TALONT000676061	80016653	80018560	NA	NA	NA	NA	1232	600	0.755	0.318195883	0.028654968	0
ENSMUSG00000000346.9	TALONT000406907	100617925	100619958	NA	NA	NA	NA	837	348	0.8211	-0.203747794	0.028596286	0
ENSMUSG00000047098.18	TALONT001136901	55591113	55595301	NA	NA	NA	NA	1950	1179	0.8858	0.269972902	0.028529018	0
ENSMUSG00000023944.14	TALONT000788982	45571018	45568124	NA	NA	NA	NA	1932	1089	1.2934	0.583555275	0.028212556	0
ENSMUSG00000055639.16	TALONT001161657	98168483	98018993	NA	NA	NA	NA	1069	432	1.1868	0.334209734	0.028133616	0
ENSMUSG00000022353.10	TALONT000227157	59081456	58951680	NA	NA	NA	NA	1946	1140	1.1209	0.391459277	0.028069391	0
ENSMUSG00000024750.11	TALONT000249369	21272262	21276585	NA	NA	NA	NA	641	150	1.0131	-0.037320559	0.028048572	0
ENSMUSG00000062115.15	TALONT000325447	60104946	60185431	NA	NA	NA	NA	915	318	0.9312	0.380953433	0.027386693	0
ENSMUSG00000032312.7	TALONT000289750	57644995	57629353	NA	NA	NA	NA	1175	489	1.2232	0.506871879	0.027281917	0
ENSMUSG00000040940.18	TALONT000902519	24904356	24919014	NA	NA	NA	NA	2292	1422	1.0347	0.382860658	0.025409929	0
ENSMUSG00000021500.17	TALONT001065510	55593158	55758123	NA	NA	NA	NA	1449	708	1.2731	0.469924524	0.025335396	0
ENSMUSG00000021285.15	TALONT001020312	111907862	111835303	NA	NA	NA	NA	1954	1158	1.0832	0.279864075	0.025116678	0
ENSMUSG00000064147.7	TALONT000567283	29114102	29139753	NA	NA	NA	NA	1661	894	1.0895	0.451952285	0.024452612	0
ENSMUSG00000009350.13	TALONT000524826	87793443	87795371	NA	NA	NA	NA	981	345	1.1891	0.378265407	0.024294246	0
ENSMUSG00000026799.15	TALONT000383531	29346819	29501062	NA	NA	NA	NA	1443	708	1.2884	0.401084594	0.023901142	0
ENSMUSG00000037012.18	TALONT000648129	62286348	62270056	NA	NA	NA	NA	2297	1395	1.213	0.473098968	0.023477232	0
ENSMUSG00000026349.14	TALONT000386855	127774054	127795800	NA	NA	NA	NA	1150	522	1.0991	0.124222862	0.02332784	0
ENSMUSG00000046434.16	TALONT000434567	103241446	103244953	NA	NA	NA	NA	1543	828	1.1412	0.188305156	0.023123825	0
ENSMUSG00000028098.13	TALONT000867197	96727555	96728260	NA	NA	NA	NA	706	141	1.0631	0.28444387	0.022934874	0
ENSMUSG00000037742.14	TALONT000417088	78479852	78478858	NA	NA	NA	NA	1701	927	1.2727	0.319863311	0.022844223	0
ENSMUSG00000041836.10	TALONT001158099	135537481	135659143	NA	NA	NA	NA	1174	507	1.0439	0.37936678	0.022345338	0
ENSMUSG00000036461.16	TALONT001157834	79481194	79567314	NA	NA	NA	NA	1201	528	1.2079	0.297671348	0.022313503	0
ENSMUSG00000041329.13	TALONT000378153	69605261	69601623	NA	NA	NA	NA	1445	735	0.9573	0.349264586	0.021468513	0
ENSMUSG00000030082.14	TALONT000781966	88518686	88514444	NA	NA	NA	NA	1030	396	1.1693	0.251649737	0.021379059	0
ENSMUSG00000025223.15	TALONT000302424	46039055	46035593	NA	NA	NA	NA	1067	417	1.0366	0.38605421	0.021361704	0
ENSMUSG00000041112.17	TALONT001038564	20185011	20373754	NA	NA	NA	NA	2280	1398	1.1601	0.339793364	0.021361575	0
ENSMUSG00000071172.13	TALONT000567124	29038490	29042099	NA	NA	NA	NA	977	402	1.1482	-0.091425829	0.021084967	0
ENSMUSG00000033228.8	TALONT000344425	96460602	96420846	NA	NA	NA	NA	4999	3663	0.9382	0.025163583	0.021006996	0
ENSMUSG00000025223.15	TALONT000302485	46039055	46035593	NA	NA	NA	NA	1063	411	1.0306	0.388093636	0.020391022	0
ENSMUSG00000053333.15	TALONT000324984	86903114	86909683	NA	NA	NA	NA	1006	408	1.1848	-0.008891565	0.020049028	0
ENSMUSG00000027067.16	TALONT000479686	85041435	85047109	NA	NA	NA	NA	1521	762	1.1429	0.459319167	0.019751854	0
ENSMUSG00000026601.14	TALONT000449199	156366037	156366551	NA	NA	NA	NA	515	57	1.0385	-0.277033838	0.019576404	0
ENSMUSG00000038214.15	TALONT000633427	43509847	43513210	NA	NA	NA	NA	3364	2229	1.2654	0.58517526	0.019502891	0
ENSMUSG00000009350.13	TALONT000604912	87795203	87801099	NA	NA	NA	NA	1606	810	1.251	0.543157201	0.019429659	0
ENSMUSG00000040302.17	TALONT000170836	3595966	3584807	NA	NA	NA	NA	1865	1116	0.8483	0.063739186	0.018905578	0
ENSMUSG00000025078.9	TALONT000326475	56548261	56571467	NA	NA	NA	NA	1805	1053	0.9169	0.126089894	0.018779011	0
ENSMUSG00000025078.9	TALONT000326479	56548261	56571467	NA	NA	NA	NA	1805	1053	0.9169	0.126089894	0.018779011	0
ENSMUSG00000037936.15	TALONT000531668	125340757	125287432	NA	NA	NA	NA	2077	1206	1.2894	0.373376351	0.01737621	0
ENSMUSG00000048170.14	TALONT001148526	128740133	128709960	NA	NA	NA	NA	1879	1095	0.9603	0.188919206	0.01708422	0
ENSMUSG00000033909.17	TALONT000828776	118289957	118269212	NA	NA	NA	NA	3148	2100	0.9325	0.371391543	0.016925432	0
ENSMUSG00000017715.11	TALONT000824379	117986885	118006451	NA	NA	NA	NA	1948	1086	1.3064	0.444135918	0.016260439	0
ENSMUSG00000030340.16	TALONT000830038	125342602	125344612	NA	NA	NA	NA	1183	507	1.0232	0.296078534	0.016091517	0
ENSMUSG00000030094.8	TALONT000785467	91493105	91490266	NA	NA	NA	NA	1451	699	1.0818	0.443978015	0.016054041	0
ENSMUSG00000029723.16	TALONT000648030	137745959	137747037	NA	NA	NA	NA	646	54	0.9727	0.44489346	0.016004831	0
ENSMUSG00000039109.16	TALONT001050055	37049141	36944029	NA	NA	NA	NA	1949	1116	1.138	0.314104	0.015814057	0
ENSMUSG00000021285.15	TALONT001020308	111907862	111835303	NA	NA	NA	NA	1990	1158	1.0832	0.279864075	0.015768617	0
ENSMUSG00000029247.17	TALONT000311964	76959315	76967503	NA	NA	NA	NA	1753	1002	0.8548	0.129392187	0.015248252	0
ENSMUSG00000015053.14	TALONT000780627	88198193	88200727	NA	NA	NA	NA	1471	738	0.8742	0.347135712	0.014485048	0
ENSMUSG00000026918.16	TALONT000379816	27475577	27461743	NA	NA	NA	NA	1488	744	1.1708	0.241752294	0.014400361	0
ENSMUSG00000036054.15	TALONT001190183	70234226	70244575	NA	NA	NA	NA	2639	1701	0.8927	0.222277047	0.014383211	0
ENSMUSG00000020917.17	TALONT000697468	100527795	100504293	NA	NA	NA	NA	2570	1599	1.1673	0.387590284	0.013888446	0
ENSMUSG00000029346.12	TALONT000388478	112342875	112337741	NA	NA	NA	NA	1159	495	0.8605	0.263362053	0.01385346	0
ENSMUSG00000092329.1	TALONT001226800	122501559	122551329	NA	NA	NA	NA	1279	558	1.1942	0.313558012	0.013367091	0
ENSMUSG00000067873.11	TALONT000620221	57053583	57059953	NA	NA	NA	NA	1080	390	1.2549	0.305188834	0.012690761	0
ENSMUSG00000021271.5	TALONT001015555	110858046	110858894	NA	NA	NA	NA	849	252	0.9587	0.107248132	0.012543671	0
ENSMUSG00000034757.15	TALONT000716583	102284919	102289237	NA	NA	NA	NA	1896	1068	1.001	0.320054005	0.012541016	0
ENSMUSG00000004849.14	TALONT000619428	137043064	137035791	NA	NA	NA	NA	1225	474	1.2754	0.527592749	0.012535414	0
ENSMUSG00000028161.17	TALONT000923247	136670124	136881500	NA	NA	NA	NA	1462	741	0.8992	0.19111708	0.012381002	0
ENSMUSG00000020111.15	TALONT000642703	59702570	59751153	NA	NA	NA	NA	1268	582	0.755	0.278389004	0.012340923	0
ENSMUSG00000021065.16	TALONT000965027	77238813	77464210	NA	NA	NA	NA	2270	1410	0.9132	0.082958925	0.01228902	0
ENSMUSG00000058655.9	TALONT000411506	102081970	102095433	NA	NA	NA	NA	1929	1092	0.9453	0.356165203	0.012171563	0
ENSMUSG00000040945.13	TALONT001111866	140712586	140721994	NA	NA	NA	NA	1704	879	1.1081	0.485037982	0.012136754	0
ENSMUSG00000027263.12	TALONT000558602	121171168	121185255	NA	NA	NA	NA	1871	1056	1.129	0.171423378	0.011943913	0
ENSMUSG00000092463.1	TALONT000643579	101268055	101265037	NA	NA	NA	NA	1508	792	0.8553	0.098547179	0.011869645	0
ENSMUSG00000031010.17	TALONT000598715	13071498	13116757	NA	NA	NA	NA	2883	1896	1.0575	0.064671446	0.011729638	0
ENSMUSG00000005566.14	TALONT000880824	13005669	13007826	NA	NA	NA	NA	1515	780	1.0048	0.132317929	0.011547504	0
ENSMUSG00000071644.10	TALONT000225427	8967041	8970585	NA	NA	NA	NA	1293	570	1.135	0.27233289	0.01145705	0
ENSMUSG00000071644.10	TALONT000225433	8967041	8970585	NA	NA	NA	NA	1293	570	1.135	0.27233289	0.01145705	0
ENSMUSG00000027010.16	TALONT000434014	71338158	71275353	NA	NA	NA	NA	2783	1767	1.1736	0.329016751	0.011358947	0
ENSMUSG00000030980.17	TALONT001086362	118855623	118853340	NA	NA	NA	NA	1745	963	0.8055	0.254879129	0.01131979	0
ENSMUSG00000020332.7	TALONT000303422	54400952	54402565	NA	NA	NA	NA	1614	876	0.8055	0.112671938	0.011181128	0
ENSMUSG00000015291.10	TALONT000630244	74305012	74308261	NA	NA	NA	NA	1363	591	1.2705	0.440986858	0.011116279	0
ENSMUSG00000063229.15	TALONT000975652	46850178	46855595	NA	NA	NA	NA	1209	480	1.2282	0.364551833	0.011110589	0
ENSMUSG00000027968.11	TALONT000912384	127546047	127537034	NA	NA	NA	NA	1325	621	1.0137	0.144183278	0.011079655	0
ENSMUSG00000031065.14	TALONT000603830	20688418	20696285	NA	NA	NA	NA	1711	885	1.1796	0.395945387	0.010870804	0
ENSMUSG00000031065.14	TALONT000603833	20688418	20696285	NA	NA	NA	NA	1711	885	1.1796	0.395945387	0.010870804	0
ENSMUSG00000060470.7	TALONT001210771	95020405	95044879	NA	NA	NA	NA	2319	1386	1.1605	0.349382985	0.010857098	0
ENSMUSG00000020048.13	TALONT000709026	86705307	86696835	NA	NA	NA	NA	1959	1131	1.033	0.154228924	0.01084688	0
ENSMUSG00000041859.10	TALONT000172201	20814399	20803654	NA	NA	NA	NA	2658	1638	1.2345	0.466027747	0.010688956	0
ENSMUSG00000023034.7	TALONT000409447	101266846	101271736	NA	NA	NA	NA	1780	975	0.9722	0.241370631	0.010313996	0
ENSMUSG00000004207.14	TALONT000644838	60291639	60302594	NA	NA	NA	NA	2490	1515	1.1657	0.374166458	0.009888118	0
ENSMUSG00000029247.17	TALONT000311862	76956546	76967339	NA	NA	NA	NA	1787	1002	0.8548	0.129392187	0.009789701	0
ENSMUSG00000002210.11	TALONT000900392	24399619	24406132	NA	NA	NA	NA	1035	390	0.6038	0.272554378	0.009663442	0
ENSMUSG00000028059.16	TALONT000848175	88621106	88630522	NA	NA	NA	NA	952	342	0.7473	0.055845011	0.0095994	0
ENSMUSG00000028059.16	TALONT000848181	88621106	88630522	NA	NA	NA	NA	952	342	0.7473	0.055845011	0.0095994	0
ENSMUSG00000024393.14	TALONT000599204	35164735	35160832	NA	NA	NA	NA	1631	843	0.9446	0.303643189	0.009597714	0
ENSMUSG00000040314.2	TALONT001138926	56102382	56094575	NA	NA	NA	NA	1393	663	0.9696	0.196719051	0.009574795	0
ENSMUSG00000028639.14	TALONT001034989	119282146	119278367	NA	NA	NA	NA	1040	399	0.9026	0.065215236	0.009385084	0
ENSMUSG00000006005.18	TALONT000429668	150393170	150408809	NA	NA	NA	NA	1366	621	1.1979	0.203765332	0.009273192	0
ENSMUSG00000060470.7	TALONT001211086	95039409	95045250	NA	NA	NA	NA	1496	717	1.1236	0.308317303	0.009229283	0
ENSMUSG00000026864.13	TALONT000404413	34774076	34776464	NA	NA	NA	NA	1779	951	1.128	0.272187681	0.009189301	0
ENSMUSG00000042079.13	TALONT000804110	117906827	117923967	NA	NA	NA	NA	832	210	1.0062	0.144385233	0.009175759	0
ENSMUSG00000026355.11	TALONT000390217	128351433	128332051	NA	NA	NA	NA	2452	1482	1.2206	0.318937825	0.00900072	0
ENSMUSG00000025583.15	TALONT000844258	119602995	119756414	NA	NA	NA	NA	1645	828	1.1063	0.368184752	0.008833976	0
ENSMUSG00000040025.17	TALONT001074231	132211900	132205715	NA	NA	NA	NA	2820	1821	1.0012	0.135597068	0.008756515	0
ENSMUSG00000032312.7	TALONT000289677	57644995	57629353	NA	NA	NA	NA	1422	627	1.1352	0.488288393	0.008681672	0
ENSMUSG00000029860.16	TALONT000751131	42351064	42357985	NA	NA	NA	NA	1631	837	0.8594	0.346171871	0.00865573	0
ENSMUSG00000092329.1	TALONT001227036	122574636	122576836	NA	NA	NA	NA	800	132	1.0408	0.469301999	0.008639186	0
ENSMUSG00000026547.15	TALONT000534112	172505761	172507376	NA	NA	NA	NA	1088	348	1.2613	0.476198729	0.008630797	0
ENSMUSG00000058655.9	TALONT000411783	102088857	102095433	NA	NA	NA	NA	1131	417	1.1288	0.304250143	0.008629994	0
ENSMUSG00000021676.10	TALONT001089400	95891664	95731458	NA	NA	NA	NA	1645	831	1.1094	0.323885919	0.008416623	0
ENSMUSG00000089901.1	TALONT001127592	43925390	43930907	NA	NA	NA	NA	221	9	0.876	-1.918736389	0.00839425	0
ENSMUSG00000031010.17	TALONT000598728	13071498	13116624	NA	NA	NA	NA	2765	1779	1.052	0.071145968	0.008389806	0
ENSMUSG00000030876.7	TALONT001091799	121034445	121059449	NA	NA	NA	NA	1486	762	0.7492	0.077945163	0.008192476	0
ENSMUSG00000022139.17	TALONT001166004	120275669	120385591	NA	NA	NA	NA	1222	540	0.8694	0.064576747	0.008092921	0
ENSMUSG00000022139.17	TALONT001166007	120275669	120385591	NA	NA	NA	NA	1222	540	0.8694	0.064576747	0.008092921	0
ENSMUSG00000040314.2	TALONT001138925	56102382	56094575	NA	NA	NA	NA	1341	606	0.9641	0.224867905	0.007982186	0
ENSMUSG00000064147.7	TALONT000567285	29114145	29134451	NA	NA	NA	NA	1233	495	0.9437	0.391907593	0.007798934	0
ENSMUSG00000005410.6	TALONT001197445	75109569	75113469	NA	NA	NA	NA	1410	600	1.1165	0.569054774	0.007716018	0
ENSMUSG00000028760.16	TALONT001101076	137993022	138126011	NA	NA	NA	NA	2251	1323	1.1605	0.234139817	0.007365203	0
ENSMUSG00000034210.14	TALONT001023634	115737744	115738525	NA	NA	NA	NA	782	108	1.114	0.419678441	0.007246184	0
ENSMUSG00000022091.6	TALONT001150506	70192086	70181231	NA	NA	NA	NA	1827	987	0.7676	0.375890089	0.007170331	0
ENSMUSG00000027763.13	TALONT000833733	60501179	60529174	NA	NA	NA	NA	664	63	0.8182	0.200562145	0.006979711	0
ENSMUSG00000038644.14	TALONT000948460	44548755	44540629	NA	NA	NA	NA	2304	1332	1.0932	0.486073064	0.006950763	0
ENSMUSG00000060550.16	TALONT000609378	35439133	35441011	NA	NA	NA	NA	1525	693	1.1458	0.50272841	0.00684667	0
ENSMUSG00000092329.1	TALONT001226799	122501506	122551329	NA	NA	NA	NA	1332	558	1.1942	0.313558012	0.006686958	0
ENSMUSG00000037731.5	TALONT001077967	132796260	132786270	NA	NA	NA	NA	2883	1800	1.2402	0.393956046	0.00656757	0
ENSMUSG00000007041.9	TALONT000593704	35049643	35055402	NA	NA	NA	NA	1363	558	1.2978	0.42869637	0.006561684	0
ENSMUSG00000027198.16	TALONT000500163	93822387	93798367	NA	NA	NA	NA	2063	1140	1.1668	0.393892824	0.006516143	0
ENSMUSG00000005672.12	TALONT000298734	75574990	75642519	NA	NA	NA	NA	3131	2028	1.1458	0.247582381	0.006482502	0
ENSMUSG00000004567.16	TALONT001173119	3500457	3513855	NA	NA	NA	NA	2705	1650	1.2045	0.444547144	0.006441401	0
ENSMUSG00000092329.1	TALONT001224227	120083230	120101482	NA	NA	NA	NA	1242	492	1.3126	0.181817349	0.006405184	0
ENSMUSG00000037012.18	TALONT000648124	62290160	62270056	NA	NA	NA	NA	2531	1503	1.1987	0.481409498	0.006324511	0
ENSMUSG00000029249.15	TALONT000313270	77265436	77281309	NA	NA	NA	NA	2561	1572	0.872	0.335373875	0.00628534	0
ENSMUSG00000025223.15	TALONT000302610	46039055	46036151	NA	NA	NA	NA	682	69	0.7228	0.261322676	0.006212354	0
ENSMUSG00000055044.12	TALONT000281049	40269418	40270254	NA	NA	NA	NA	837	264	0.6414	-0.190406279	0.006175227	0
ENSMUSG00000029711.13	TALONT000629477	137531530	137528609	NA	NA	NA	NA	1911	1023	0.9448	0.441291324	0.006136734	0
ENSMUSG00000042148.8	TALONT000359875	64079336	63993956	NA	NA	NA	NA	1451	696	0.8095	0.185428352	0.006128376	0
ENSMUSG00000031785.16	TALONT001209880	94977107	95009513	NA	NA	NA	NA	1620	786	1.1388	0.329136511	0.005919972	0
ENSMUSG00000041836.10	TALONT001158103	135537481	135601487	NA	NA	NA	NA	659	60	0.9104	0.07068726	0.005908906	0
ENSMUSG00000043091.9	TALONT000392462	99030321	99035317	NA	NA	NA	NA	1328	549	1.0696	0.366142712	0.0059038	0
ENSMUSG00000044948.17	TALONT000317317	47855215	47855122	NA	NA	NA	NA	726	99	0.9392	0.163623228	0.005899234	0
ENSMUSG00000027630.13	TALONT000819141	22076142	22203953	NA	NA	NA	NA	2302	1377	1.0442	0.106589476	0.005870616	0
ENSMUSG00000093485.1	TALONT000817343	117809668	117823985	NA	NA	NA	NA	1537	675	1.317	0.530623956	0.00573433	0
ENSMUSG00000046179.17	TALONT000977703	48870691	48867229	NA	NA	NA	NA	1846	993	0.9148	0.239598151	0.005399383	0
ENSMUSG00000046434.16	TALONT000434489	103241080	103244948	NA	NA	NA	NA	1655	828	1.1412	0.188305156	0.005370544	0
ENSMUSG00000027490.17	TALONT000699358	154569489	154563090	NA	NA	NA	NA	1658	783	1.2121	0.486059807	0.005351398	0
ENSMUSG00000009350.13	TALONT000612705	87801030	87804410	NA	NA	NA	NA	1678	822	1.0476	0.40672908	0.005289258	0
ENSMUSG00000069565.12	TALONT000679949	80264984	80278888	NA	NA	NA	NA	1233	471	0.9461	0.386314803	0.005239288	0
ENSMUSG00000020610.17	TALONT000764374	109426220	109434053	NA	NA	NA	NA	1238	504	0.9643	0.169316294	0.005220548	0
ENSMUSG00000071646.9	TALONT000224970	8948951	8952303	NA	NA	NA	NA	1401	606	1.1208	0.296264348	0.005170627	0
ENSMUSG00000009350.13	TALONT000608842	87796722	87804410	NA	NA	NA	NA	2045	1107	1.1197	0.447106106	0.005158098	0
ENSMUSG00000059336.14	TALONT000938925	78123242	78110056	NA	NA	NA	NA	1802	960	0.9749	0.168153268	0.005155186	0
ENSMUSG00000025223.15	TALONT000302589	46039055	46036151	NA	NA	NA	NA	697	69	0.7228	0.261322676	0.005102431	0
ENSMUSG00000029191.16	TALONT000278811	65335524	65279814	NA	NA	NA	NA	3072	1980	0.9827	0.226746397	0.005059769	0
ENSMUSG00000027642.15	TALONT000724491	157283583	157326056	NA	NA	NA	NA	2217	1242	1.2805	0.370149088	0.00489297	0
ENSMUSG00000027763.13	TALONT000833417	60472884	60529149	NA	NA	NA	NA	684	111	0.837	-0.197842134	0.004821759	0
ENSMUSG00000041890.17	TALONT000399017	114773314	114739281	NA	NA	NA	NA	1875	1017	0.8844	0.200541094	0.004797967	0
ENSMUSG00000021595.18	TALONT001076993	69612016	69614011	NA	NA	NA	NA	1405	648	0.8051	0.143324587	0.004658319	0
ENSMUSG00000005410.6	TALONT001197454	75109530	75113469	NA	NA	NA	NA	1449	600	1.1165	0.569054774	0.004626339	0
ENSMUSG00000015697.14	TALONT000863402	95357065	95339032	NA	NA	NA	NA	3449	2271	1.1014	0.222997762	0.004563562	0
ENSMUSG00000028759.13	TALONT001102620	138216600	138226757	NA	NA	NA	NA	1468	675	0.9922	0.205108883	0.004556415	0
ENSMUSG00000006005.18	TALONT000429681	150393250	150414788	NA	NA	NA	NA	2407	1428	1.1452	0.183009596	0.004543804	0
ENSMUSG00000031311.17	TALONT000645781	101441516	101448591	NA	NA	NA	NA	1931	1023	1.0909	0.323438579	0.004309101	0
ENSMUSG00000020610.17	TALONT000764435	109426205	109434053	NA	NA	NA	NA	1253	504	0.9643	0.169316294	0.004287061	0
ENSMUSG00000043008.9	TALONT000462091	19982717	19953690	NA	NA	NA	NA	2119	1176	1.2301	0.239455047	0.004250542	0
ENSMUSG00000028906.17	TALONT001073749	132075180	131982540	NA	NA	NA	NA	1347	585	0.8784	0.171839869	0.004196107	0
ENSMUSG00000014074.17	TALONT000474400	32277459	32278415	NA	NA	NA	NA	957	306	0.5007	0.09016161	0.004027528	0
ENSMUSG00000039852.17	TALONT001144354	150569180	150615415	NA	NA	NA	NA	2259	1293	1.0463	0.283153609	0.003972139	0
ENSMUSG00000031386.14	TALONT000627366	73965811	73955373	NA	NA	NA	NA	2294	1335	0.8648	0.279399024	0.003938261	0
ENSMUSG00000021595.18	TALONT001077007	69612002	69614011	NA	NA	NA	NA	1419	648	0.8051	0.143324587	0.003875589	0
ENSMUSG00000031681.16	TALONT001198700	79399253	79353446	NA	NA	NA	NA	1806	933	1.0158	0.232664251	0.003845198	0
ENSMUSG00000033306.15	TALONT000469879	24529723	24531034	NA	NA	NA	NA	1312	522	1.0098	0.301300077	0.003773947	0
ENSMUSG00000038279.10	TALONT000826574	125131909	125141502	NA	NA	NA	NA	1847	924	1.1854	0.433851763	0.00376977	0
ENSMUSG00000037742.14	TALONT000421799	78481639	78479774	NA	NA	NA	NA	1476	636	1.2044	0.314990124	0.003625118	0
ENSMUSG00000092329.1	TALONT001227052	122574637	122576909	NA	NA	NA	NA	872	144	1.076	0.384380878	0.003508422	0
ENSMUSG00000036990.13	TALONT001198752	79639618	79653947	NA	NA	NA	NA	1287	522	0.8778	0.191619529	0.003476803	0
ENSMUSG00000022391.16	TALONT000309052	81721899	81705258	NA	NA	NA	NA	2596	1512	1.2271	0.513615965	0.003470844	0
ENSMUSG00000021037.7	TALONT000990716	87266658	87268980	NA	NA	NA	NA	1090	321	1.0704	0.38044554	0.003464665	0
ENSMUSG00000034247.9	TALONT000725838	103412593	103387348	NA	NA	NA	NA	2400	1404	0.9185	0.313007031	0.003447477	0
ENSMUSG00000026234.12	TALONT000309899	86356556	86350696	NA	NA	NA	NA	2425	1425	1.0941	0.212775417	0.00343601	0
ENSMUSG00000028961.15	TALONT001137072	149156607	149150763	NA	NA	NA	NA	1451	627	0.9633	0.33877478	0.003427133	0
ENSMUSG00000020739.11	TALONT000777426	115564434	115566652	NA	NA	NA	NA	866	186	0.9922	0.085219831	0.003423463	0
ENSMUSG00000020739.11	TALONT000777468	115564434	115566652	NA	NA	NA	NA	866	186	0.9922	0.085219831	0.003423463	0
ENSMUSG00000022684.15	TALONT000449676	13671858	13678388	NA	NA	NA	NA	1776	939	0.8215	0.067883392	0.003408869	0
ENSMUSG00000031529.5	TALONT001183673	34965014	34918474	NA	NA	NA	NA	1934	999	1.1229	0.391413799	0.00340831	0
ENSMUSG00000027774.16	TALONT000836575	67457994	67463926	NA	NA	NA	NA	1116	369	1.0214	0.203941893	0.003376157	0
ENSMUSG00000039997.16	TALONT000537128	173942230	173935177	NA	NA	NA	NA	1337	579	0.8929	0.042954592	0.003293777	0
ENSMUSG00000043008.9	TALONT000462062	19982717	19949652	NA	NA	NA	NA	2526	1506	1.1194	0.185608122	0.003281534	0
ENSMUSG00000031311.17	TALONT000645737	101439487	101448574	NA	NA	NA	NA	2108	1149	1.0915	0.321488587	0.003230199	0
ENSMUSG00000028759.13	TALONT001103018	138217127	138226757	NA	NA	NA	NA	1495	675	0.9922	0.205108883	0.003195081	0
ENSMUSG00000041481.17	TALONT001007056	104236040	104241218	NA	NA	NA	NA	1497	639	1.2419	0.334078991	0.003156696	0
ENSMUSG00000036983.7	TALONT000532814	3557581	3536197	NA	NA	NA	NA	1496	696	0.8779	0.11690104	0.003154106	0
ENSMUSG00000006732.14	TALONT000734861	127041932	127044002	NA	NA	NA	NA	1082	336	0.838	0.304254574	0.003109699	0
ENSMUSG00000029705.17	TALONT000608321	136567178	136363335	NA	NA	NA	NA	1648	771	1.1427	0.305192663	0.003057511	0
ENSMUSG00000024359.10	TALONT000891209	34943076	34938393	NA	NA	NA	NA	1970	1041	1.1109	0.256176284	0.003036389	0
ENSMUSG00000020721.16	TALONT000760912	107547921	107550105	NA	NA	NA	NA	821	156	0.9802	-0.010672569	0.003011922	0
ENSMUSG00000035027.18	TALONT000689993	81105915	81120474	NA	NA	NA	NA	1922	939	1.282	0.606893912	0.002992819	0
ENSMUSG00000032633.12	TALONT000324299	59809660	59795264	NA	NA	NA	NA	1646	774	0.9684	0.354969372	0.00298647	0
ENSMUSG00000027184.14	TALONT000510815	103797463	103775525	NA	NA	NA	NA	2191	1230	1.015	0.229229038	0.002976958	0
ENSMUSG00000020167.14	TALONT000682982	80433320	80413337	NA	NA	NA	NA	2807	1722	0.9239	0.326460528	0.002941639	0
ENSMUSG00000033364.13	TALONT000283463	74526992	74506461	NA	NA	NA	NA	1016	336	0.7047	-0.031920754	0.002925112	0
ENSMUSG00000033364.13	TALONT000283464	74526992	74506461	NA	NA	NA	NA	1016	336	0.7047	-0.031920754	0.002925112	0
ENSMUSG00000018398.18	TALONT000299866	53519746	53538720	NA	NA	NA	NA	2355	1290	1.2936	0.585760816	0.002884572	0
ENSMUSG00000029427.11	TALONT000517749	123720721	123701122	NA	NA	NA	NA	2936	1824	1.0581	0.25439601	0.002815881	0
ENSMUSG00000022443.17	TALONT000273559	77841957	77783503	NA	NA	NA	NA	3351	2103	1.2873	0.540155672	0.002808121	0
ENSMUSG00000092329.1	TALONT001226900	122567395	122573128	NA	NA	NA	NA	2809	1674	1.2538	0.482784818	0.002807331	0
ENSMUSG00000042423.9	TALONT001133806	127478187	127484840	NA	NA	NA	NA	2354	1341	0.9265	0.398356587	0.002788216	0
ENSMUSG00000046434.16	TALONT000434733	103242206	103244957	NA	NA	NA	NA	1189	408	1.1774	0.180024687	0.002784995	0
ENSMUSG00000031715.14	TALONT001199165	80738923	80701128	NA	NA	NA	NA	4339	2988	1.0558	0.063955802	0.00277889	0
ENSMUSG00000006005.18	TALONT000429669	150393170	150416231	NA	NA	NA	NA	2676	1617	1.1254	0.181750211	0.002756653	0
ENSMUSG00000020692.14	TALONT000495283	82908339	82901050	NA	NA	NA	NA	1714	825	0.8491	0.412226726	0.002751907	0
ENSMUSG00000030254.16	TALONT000791094	112696544	112675930	NA	NA	NA	NA	1797	936	0.9315	0.050326199	0.00270533	0
ENSMUSG00000078578.9	TALONT000919737	135438529	135465237	NA	NA	NA	NA	912	240	0.7533	-0.021154609	0.002632554	0
ENSMUSG00000032705.9	TALONT000970848	80463095	80485066	NA	NA	NA	NA	1730	867	1.0302	0.086927476	0.00261432	0
ENSMUSG00000035325.16	TALONT000342323	100416103	100365994	NA	NA	NA	NA	3351	2166	0.9978	0.211335469	0.002590073	0
ENSMUSG00000037661.14	TALONT000821725	30855751	30896461	NA	NA	NA	NA	1486	681	1.0317	-0.004944504	0.002575273	0
ENSMUSG00000052656.12	TALONT000766420	71493894	71510142	NA	NA	NA	NA	2529	1560	0.6216	-0.027459938	0.002541448	0
ENSMUSG00000055024.12	TALONT000307425	81585351	81627425	NA	NA	NA	NA	3983	2703	0.8642	0.099852644	0.002537403	0
ENSMUSG00000028248.15	TALONT000972410	21848048	21857990	NA	NA	NA	NA	1002	306	0.9161	-0.078861222	0.002511603	0
ENSMUSG00000038279.10	TALONT000826605	125131878	125141502	NA	NA	NA	NA	1878	924	1.1854	0.433851763	0.0025073	0
ENSMUSG00000028463.14	TALONT000982279	43508682	43513729	NA	NA	NA	NA	1603	744	0.9589	0.246622318	0.002494891	0
ENSMUSG00000056209.7	TALONT000299901	45749057	45748051	NA	NA	NA	NA	1142	327	1.2552	0.392912485	0.002482174	0
ENSMUSG00000025384.15	TALONT000853630	120378542	120377661	NA	NA	NA	NA	2273	1266	1.0396	0.344120095	0.002430716	0
ENSMUSG00000021774.13	TALONT001112974	18331687	18285268	NA	NA	NA	NA	1142	378	0.8609	0.22684333	0.002405094	0
ENSMUSG00000027018.11	TALONT000434895	71389221	71410982	NA	NA	NA	NA	1096	327	1.0384	0.226778636	0.002390002	0
ENSMUSG00000031447.7	TALONT001176358	13167158	13175335	NA	NA	NA	NA	1833	894	1.251	0.32673676	0.002362891	0
ENSMUSG00000027556.15	TALONT000816390	14777729	14766652	NA	NA	NA	NA	1073	342	0.7822	0.096407355	0.002243079	0
ENSMUSG00000092463.1	TALONT000643826	101268055	101267495	NA	NA	NA	NA	1378	576	1.0027	0.070101929	0.002224262	0
ENSMUSG00000026355.11	TALONT000390295	128353460	128332051	NA	NA	NA	NA	2559	1482	1.2206	0.318937825	0.002208184	0
ENSMUSG00000017707.9	TALONT000739103	163644998	163629217	NA	NA	NA	NA	1795	900	0.994	0.165694666	0.002174484	0
ENSMUSG00000014767.17	TALONT000541844	15521568	15527301	NA	NA	NA	NA	1127	342	0.9722	0.291129347	0.002166318	0
ENSMUSG00000063458.13	TALONT001116893	22378154	22378877	NA	NA	NA	NA	724	111	0.7416	-0.268143809	0.002161039	0
ENSMUSG00000046434.16	TALONT000434640	103241903	103244953	NA	NA	NA	NA	1396	555	1.2252	0.186438015	0.002134426	0
ENSMUSG00000015165.16	TALONT000916555	28810906	28821487	NA	NA	NA	NA	1706	780	1.1081	0.436199486	0.002132487	0
ENSMUSG00000057729.12	TALONT000671109	79874366	79883174	NA	NA	NA	NA	1086	297	0.8473	0.431828699	0.002120336	0
ENSMUSG00000024335.20	TALONT000586020	34113570	34112708	NA	NA	NA	NA	1277	480	0.7803	0.263602563	0.002099841	0
ENSMUSG00000029674.13	TALONT000583238	134688341	134669080	NA	NA	NA	NA	1825	885	1.0429	0.403693048	0.002099003	0
ENSMUSG00000027523.20	TALONT000789628	174341194	174346744	NA	NA	NA	NA	1845	858	1.2232	0.614483434	0.002097734	0
ENSMUSG00000031311.17	TALONT000644570	101429555	101442431	NA	NA	NA	NA	1547	660	1.196	0.307941689	0.002047608	0
ENSMUSG00000021065.16	TALONT000965015	77238813	77448500	NA	NA	NA	NA	1723	861	0.8692	0.060992742	0.002014702	0
ENSMUSG00000024575.16	TALONT000912907	61258967	61259972	NA	NA	NA	NA	1006	228	1.2752	0.208329903	0.002004263	0
ENSMUSG00000015165.16	TALONT000918078	28817834	28821870	NA	NA	NA	NA	1592	702	0.9256	0.397496962	0.001976435	0
ENSMUSG00000037343.8	TALONT000219797	55071843	55062284	NA	NA	NA	NA	1017	285	0.8262	0.091541657	0.001939141	0
ENSMUSG00000059060.15	TALONT000968407	79394540	79395296	NA	NA	NA	NA	757	138	0.9293	-0.422669601	0.001915583	0
ENSMUSG00000004980.16	TALONT000754997	51466495	51463254	NA	NA	NA	NA	1278	486	1.0592	0.037219061	0.001912906	0
ENSMUSG00000041481.17	TALONT001007071	104236151	104241939	NA	NA	NA	NA	1497	633	1.0734	0.243058582	0.001894831	0
ENSMUSG00000025817.12	TALONT000346274	5845253	5856561	NA	NA	NA	NA	818	132	0.726	0.059821232	0.001829367	0
ENSMUSG00000029014.14	TALONT000191816	21784989	21768558	NA	NA	NA	NA	1893	984	0.8991	0.100731211	0.001797109	0
ENSMUSG00000024286.8	TALONT000877780	9449518	9386809	NA	NA	NA	NA	1042	264	0.9757	0.270770761	0.001792455	0
ENSMUSG00000019907.10	TALONT000719949	108162193	108215313	NA	NA	NA	NA	1501	600	1.2637	0.366156586	0.001757022	0
ENSMUSG00000017707.9	TALONT000739102	163650992	163629217	NA	NA	NA	NA	1812	900	0.994	0.165694666	0.001738283	0
ENSMUSG00000060470.7	TALONT001210821	95020784	95045250	NA	NA	NA	NA	2459	1386	1.1605	0.349382985	0.001727328	0
ENSMUSG00000096764.1	TALONT000529721	112363011	112368020	NA	NA	NA	NA	976	192	1.2866	0.218316323	0.001720233	0
ENSMUSG00000029191.16	TALONT000279204	65335524	65313033	NA	NA	NA	NA	1057	282	1.0319	0.178884438	0.0017106	0
ENSMUSG00000046179.17	TALONT000977968	48881408	48871216	NA	NA	NA	NA	3111	1923	1.1031	0.303472431	0.0016574	0
ENSMUSG00000020849.13	TALONT000439531	75751881	75765575	NA	NA	NA	NA	1607	702	1.1164	0.304403221	0.001654396	0
ENSMUSG00000041891.16	TALONT000922418	66002374	65993207	NA	NA	NA	NA	2195	1218	0.8089	0.182681206	0.001625971	0
ENSMUSG00000016494.9	TALONT000600783	194947839	194960473	NA	NA	NA	NA	1578	726	0.823	0.112346389	0.00161426	0
ENSMUSG00000029708.9	TALONT000738311	28426072	28423755	NA	NA	NA	NA	1116	309	1.024	0.304974677	0.00161078	0
ENSMUSG00000031672.8	TALONT001212070	95888217	95865247	NA	NA	NA	NA	2229	1182	1.1508	0.43860782	0.001576074	0
ENSMUSG00000021577.14	TALONT001078772	74332099	74323173	NA	NA	NA	NA	1764	834	1.0338	0.291165753	0.001565822	0
ENSMUSG00000060470.7	TALONT001210825	95020784	95044868	NA	NA	NA	NA	2052	1056	1.0749	0.32127769	0.001461326	0
ENSMUSG00000011257.19	TALONT001046432	123282688	123298832	NA	NA	NA	NA	3200	1971	1.1245	0.408652946	0.001460717	0
ENSMUSG00000109336.1	TALONT000915353	28446372	28441530	NA	NA	NA	NA	991	243	0.9604	0.044328575	0.001459581	0
ENSMUSG00000035325.16	TALONT000342318	100416103	100365994	NA	NA	NA	NA	3396	2166	0.9978	0.211335469	0.001431939	0
ENSMUSG00000022175.9	TALONT001133436	54463754	54467874	NA	NA	NA	NA	1341	519	0.6983	0.231252596	0.001431062	0
ENSMUSG00000019471.10	TALONT000181495	21142947	21139963	NA	NA	NA	NA	2081	1023	1.231	0.627360389	0.001420498	0
ENSMUSG00000022961.18	TALONT000515927	91647085	91654742	NA	NA	NA	NA	1199	375	0.9852	0.26988701	0.001388023	0
ENSMUSG00000026234.12	TALONT000309912	86356371	86350696	NA	NA	NA	NA	2286	1269	1.0557	0.128072563	0.001338561	0
ENSMUSG00000005198.15	TALONT000382095	69758131	69746428	NA	NA	NA	NA	2087	1071	1.0888	0.367566642	0.001329256	0
ENSMUSG00000031004.8	TALONT001160172	135694232	135690133	NA	NA	NA	NA	3366	2160	0.9888	0.052961209	0.001328209	0
ENSMUSG00000037138.18	TALONT000207179	38593511	38594358	NA	NA	NA	NA	848	177	0.745	-0.238980705	0.001323038	0
ENSMUSG00000018583.5	TALONT000312853	55497651	55500354	NA	NA	NA	NA	1247	408	0.9324	0.314164466	0.001307895	0
ENSMUSG00000029447.11	TALONT000559402	129789817	129846352	NA	NA	NA	NA	1752	825	1.1154	0.162108112	0.001303077	0
ENSMUSG00000022285.17	TALONT000199414	36775239	36772777	NA	NA	NA	NA	1104	384	0.8149	-0.283579945	0.001288029	0
ENSMUSG00000060470.7	TALONT001210843	95020794	95045250	NA	NA	NA	NA	2302	1239	1.1761	0.351637821	0.001285501	0
ENSMUSG00000024991.8	TALONT000330813	60769866	60762304	NA	NA	NA	NA	2685	1572	1.1278	0.217825627	0.001284093	0
ENSMUSG00000032612.14	TALONT000511407	108347853	108357320	NA	NA	NA	NA	1204	369	0.8787	0.351953456	0.00124895	0
ENSMUSG00000017286.15	TALONT000440650	76217478	76213923	NA	NA	NA	NA	4695	3177	1.2682	0.303164045	0.001231128	0
ENSMUSG00000005621.11	TALONT001010113	80993046	81023484	NA	NA	NA	NA	1037	195	1.262	0.411648632	0.001220664	0
ENSMUSG00000024014.8	TALONT000568706	29490753	29493898	NA	NA	NA	NA	1456	522	1.2003	0.534484209	0.001217518	0
ENSMUSG00000027642.15	TALONT000721987	157279008	157326057	NA	NA	NA	NA	2323	1242	1.2805	0.370149088	0.001212546	0
ENSMUSG00000037400.17	TALONT000823493	35754106	35807842	NA	NA	NA	NA	2355	1365	0.8256	-0.080060326	0.001204297	0
ENSMUSG00000020124.10	TALONT000733367	123196827	123163654	NA	NA	NA	NA	1597	687	1.0813	0.231044215	0.00119842	0
ENSMUSG00000039218.17	TALONT000546135	23802371	23803398	NA	NA	NA	NA	1028	261	0.7968	0.128521818	0.001192569	0
ENSMUSG00000004980.16	TALONT000755047	51466495	51463254	NA	NA	NA	NA	1154	366	1.015	-0.010813814	0.001184382	0
ENSMUSG00000015176.11	TALONT000307310	46082740	46084460	NA	NA	NA	NA	1277	447	0.6247	0.329090993	0.001180394	0
ENSMUSG00000018583.5	TALONT000312871	55497791	55500354	NA	NA	NA	NA	1257	408	0.9324	0.314164466	0.001146394	0
ENSMUSG00000041716.7	TALONT001005364	102757541	102754166	NA	NA	NA	NA	1152	297	0.9433	0.472864906	0.001097225	0
ENSMUSG00000025130.11	TALONT000857718	120562655	120561260	NA	NA	NA	NA	1353	459	1.1108	0.389153058	0.001093191	0
ENSMUSG00000029674.13	TALONT000582965	134678115	134657385	NA	NA	NA	NA	3082	1848	1.0999	0.466161922	0.001037456	0
ENSMUSG00000040940.18	TALONT000902082	24902912	24919184	NA	NA	NA	NA	2537	1422	1.0347	0.382860658	0.00102721	0
ENSMUSG00000032294.17	TALONT000302287	59670467	59679373	NA	NA	NA	NA	1574	609	1.2053	0.505490874	0.000995231	0
ENSMUSG00000033161.10	TALONT000872301	101604403	101586319	NA	NA	NA	NA	3065	1839	1.2354	0.33913582	0.000989349	0
ENSMUSG00000026004.15	TALONT000271263	66814938	66815720	NA	NA	NA	NA	783	96	0.6762	-0.133912436	0.000976897	0
ENSMUSG00000031311.17	TALONT000645843	101443295	101448585	NA	NA	NA	NA	1527	612	0.9839	0.322079312	0.000974479	0
ENSMUSG00000024576.14	TALONT000917619	61554814	61578773	NA	NA	NA	NA	1794	855	0.8726	0.17827861	0.000941448	0
ENSMUSG00000020456.17	TALONT000174940	6291615	6314865	NA	NA	NA	NA	1405	576	0.6464	0.036868624	0.000935631	0
ENSMUSG00000037935.16	TALONT000694787	99230402	99210277	NA	NA	NA	NA	2264	1182	1.1449	0.407803903	0.000919446	0
ENSMUSG00000021457.14	TALONT001060857	52582700	52612455	NA	NA	NA	NA	1524	573	1.1332	0.475502951	0.000916391	0
ENSMUSG00000022283.15	TALONT000193090	36608314	36599477	NA	NA	NA	NA	1710	753	1.0386	0.316695602	0.000912106	0
ENSMUSG00000070280.13	TALONT000559498	119339632	119336899	NA	NA	NA	NA	1921	891	1.281	0.415942452	0.000897749	0
ENSMUSG00000052488.7	TALONT001196651	72475058	72468042	NA	NA	NA	NA	2393	1263	1.2747	0.494301137	0.000894188	0
ENSMUSG00000028756.12	TALONT001106380	138325833	138318078	NA	NA	NA	NA	2000	960	1.0374	0.464132614	0.0008069	0
ENSMUSG00000022205.15	TALONT000167774	11995951	11993861	NA	NA	NA	NA	877	180	0.5236	-0.19581957	0.000798651	0
ENSMUSG00000028639.14	TALONT001035026	119293742	119278367	NA	NA	NA	NA	1228	399	0.9026	0.065215236	0.000792093	0
ENSMUSG00000038593.18	TALONT000498185	122264138	122254583	NA	NA	NA	NA	1726	774	0.9648	0.235597276	0.000788948	0
ENSMUSG00000023991.16	TALONT000801776	47924206	47880892	NA	NA	NA	NA	1788	825	0.8867	0.269695022	0.000784552	0
ENSMUSG00000030779.16	TALONT001096500	122969960	122990130	NA	NA	NA	NA	2042	1038	1.0188	0.148616	0.000782983	0
ENSMUSG00000024219.16	TALONT000563721	28007345	28038331	NA	NA	NA	NA	1340	465	0.7161	0.325207025	0.000763735	0
ENSMUSG00000093485.1	TALONT000821310	117815526	117825817	NA	NA	NA	NA	1147	282	1.3087	0.195090033	0.000759653	0
ENSMUSG00000026860.16	TALONT000389691	30359143	30349604	NA	NA	NA	NA	1584	588	1.2184	0.568915799	0.00072835	0
ENSMUSG00000027889.17	TALONT000892151	108086218	108079773	NA	NA	NA	NA	1664	687	0.9749	0.454963782	0.000726227	0
ENSMUSG00000020573.17	TALONT000942821	32208518	32205998	NA	NA	NA	NA	3316	2013	1.3009	0.370224359	0.000711527	0
ENSMUSG00000092329.1	TALONT001229582	123805985	123835287	NA	NA	NA	NA	1423	531	0.8596	0.225769811	0.000709387	0
ENSMUSG00000038047.18	TALONT001002531	86611686	86593694	NA	NA	NA	NA	1531	666	0.6891	-0.021530423	0.000707384	0
ENSMUSG00000079084.10	TALONT000164455	13246951	13247957	NA	NA	NA	NA	1007	237	0.8387	-0.075327348	0.000703052	0
ENSMUSG00000030662.10	TALONT001166484	120911224	120930055	NA	NA	NA	NA	1790	813	1.08	0.202551328	0.000682517	0
ENSMUSG00000015053.14	TALONT000780389	88193050	88200860	NA	NA	NA	NA	1866	870	0.8756	0.334883529	0.000667694	0
ENSMUSG00000042520.16	TALONT000855362	90052455	90019341	NA	NA	NA	NA	1937	930	1.1716	0.158171207	0.000665081	0
ENSMUSG00000006673.14	TALONT000516170	108533587	108560163	NA	NA	NA	NA	2750	1578	1.1347	0.254583729	0.000659114	0
ENSMUSG00000041716.7	TALONT001005439	102757541	102758672	NA	NA	NA	NA	1132	204	1.214	0.63698628	0.000637684	0
ENSMUSG00000066357.6	TALONT000517643	108574101	108573413	NA	NA	NA	NA	3071	1833	1.1173	0.276447018	0.000622008	0
ENSMUSG00000027233.4	TALONT000566405	122152651	122147804	NA	NA	NA	NA	842	135	0.6657	-0.267977829	0.000614628	0
ENSMUSG00000099908.1	TALONT000460907	18872016	18876569	NA	NA	NA	NA	989	180	0.7485	0.210897124	0.000608364	0
ENSMUSG00000067995.4	TALONT001155886	76010680	75995565	NA	NA	NA	NA	1299	477	0.6056	-0.037604549	0.000607408	0
ENSMUSG00000042507.15	TALONT000979161	84193499	84174423	NA	NA	NA	NA	2743	1560	1.087	0.330186826	0.000605046	0
ENSMUSG00000030067.17	TALONT000788996	99468553	99469485	NA	NA	NA	NA	933	138	0.9538	0.067001189	0.000594387	0
ENSMUSG00000022673.5	TALONT000451440	15630261	15624769	NA	NA	NA	NA	1988	951	1.1565	0.25859251	0.000590015	0
ENSMUSG00000024841.8	TALONT000174679	5366434	5368685	NA	NA	NA	NA	1174	264	1.2685	0.386494107	0.000585805	0
ENSMUSG00000025485.13	TALONT001164868	140857748	140863143	NA	NA	NA	NA	2407	1263	1.2415	0.405733519	0.000583009	0
ENSMUSG00000025223.15	TALONT000303004	46039055	46036365	NA	NA	NA	NA	793	75	0.6607	-0.146617036	0.000580056	0
ENSMUSG00000029723.16	TALONT000647961	137745730	137746937	NA	NA	NA	NA	775	51	0.9423	-0.23671001	0.000571126	0
ENSMUSG00000038072.14	TALONT000207658	25222848	25239602	NA	NA	NA	NA	3010	1830	0.7438	0.096463596	0.000556267	0
ENSMUSG00000002897.5	TALONT000809109	120463247	120482060	NA	NA	NA	NA	2255	1137	1.3064	0.369696424	0.000555896	0
ENSMUSG00000036990.13	TALONT001198761	79639618	79647011	NA	NA	NA	NA	1245	321	1.2058	0.393906881	0.000546756	0
ENSMUSG00000032633.12	TALONT000324315	59809660	59795264	NA	NA	NA	NA	1777	774	0.9684	0.354969372	0.000531466	0
ENSMUSG00000031729.6	TALONT001218669	109693184	109676850	NA	NA	NA	NA	1881	858	1.0423	0.310863786	0.000522832	0
ENSMUSG00000035247.16	TALONT000949348	51748404	51744658	NA	NA	NA	NA	2014	1014	0.7611	0.115288169	0.000518804	0
ENSMUSG00000037020.16	TALONT000924875	30280156	30245505	NA	NA	NA	NA	2794	1584	1.1412	0.349281437	0.000509168	0
ENSMUSG00000015355.13	TALONT000518615	171682009	171700507	NA	NA	NA	NA	1585	663	0.7762	0.117756187	0.000505507	0
ENSMUSG00000031353.13	TALONT000681513	162760781	162778795	NA	NA	NA	NA	2435	1320	1.1725	0.129485081	0.000497507	0
ENSMUSG00000028452.7	TALONT000981269	42985154	42980634	NA	NA	NA	NA	1910	873	1.1101	0.309976854	0.000493436	0
ENSMUSG00000037742.14	TALONT000377999	78479278	78478858	NA	NA	NA	NA	1329	387	1.261	0.329446832	0.000487501	0
ENSMUSG00000037012.18	TALONT000648112	62284279	62270056	NA	NA	NA	NA	2092	993	1.1987	0.450099072	0.000483565	0
ENSMUSG00000025223.15	TALONT000302755	46039055	46036365	NA	NA	NA	NA	808	75	0.6607	-0.146617036	0.000475939	0
ENSMUSG00000006005.18	TALONT000429692	150393250	150410177	NA	NA	NA	NA	1651	672	1.1854	0.18732457	0.000473338	0
ENSMUSG00000027233.4	TALONT000566139	122152651	122147804	NA	NA	NA	NA	945	168	0.8639	-0.136968772	0.000464407	0
ENSMUSG00000028530.14	TALONT001011154	101265042	101177756	NA	NA	NA	NA	2336	1218	1.1078	0.288182368	0.000464397	0
ENSMUSG00000039515.11	TALONT000390254	30415640	30432639	NA	NA	NA	NA	1557	609	0.9258	0.221760711	0.000462733	0
ENSMUSG00000030435.16	TALONT000874093	5061117	5075716	NA	NA	NA	NA	2452	1281	1.1721	0.466811619	0.000456009	0
ENSMUSG00000027715.9	TALONT000825107	36571638	36568811	NA	NA	NA	NA	1782	768	1.1474	0.260474434	0.000452261	0
ENSMUSG00000028333.10	TALONT000987727	46459441	46472520	NA	NA	NA	NA	1780	732	1.2247	0.452937748	0.000441362	0
ENSMUSG00000026234.12	TALONT000309902	86356957	86350696	NA	NA	NA	NA	2641	1476	1.0655	0.211790267	0.000440277	0
ENSMUSG00000025137.15	TALONT000898600	120617764	120615452	NA	NA	NA	NA	1369	393	1.1331	0.540895279	0.000440141	0
ENSMUSG00000042700.16	TALONT000974448	82202917	82203844	NA	NA	NA	NA	928	111	1.0177	0.062197068	0.000437618	0
ENSMUSG00000011257.19	TALONT001046435	123282688	123283575	NA	NA	NA	NA	888	81	0.9646	0.072136785	0.000436592	0
ENSMUSG00000038418.7	TALONT000890617	34860425	34863159	NA	NA	NA	NA	2057	993	0.8587	0.382820474	0.000434452	0
ENSMUSG00000004054.9	TALONT000185675	5689134	5695551	NA	NA	NA	NA	2091	978	1.1866	0.505038802	0.000428966	0
ENSMUSG00000025130.11	TALONT000857707	120563205	120561260	NA	NA	NA	NA	1555	555	1.1659	0.411211327	0.000408188	0
ENSMUSG00000028927.6	TALONT001113017	140906342	140918684	NA	NA	NA	NA	1320	366	0.9358	0.511264484	0.000397731	0
ENSMUSG00000022185.19	TALONT001134413	54686469	54651858	NA	NA	NA	NA	3603	2244	1.0866	0.237410839	0.000392871	0
ENSMUSG00000033364.13	TALONT000283467	74528686	74506461	NA	NA	NA	NA	1169	336	0.7047	-0.031920754	0.000389417	0
ENSMUSG00000042396.10	TALONT000255026	48495155	48493494	NA	NA	NA	NA	1375	438	1.0627	0.231187819	0.000381926	0
ENSMUSG00000036282.15	TALONT001129910	49172226	49174479	NA	NA	NA	NA	2016	957	0.7252	0.414475796	0.000379535	0
ENSMUSG00000041852.15	TALONT000317364	82851513	82825324	NA	NA	NA	NA	2634	1485	0.8789	0.140951036	0.00037855	0
ENSMUSG00000062939.11	TALONT000219647	52008626	52105776	NA	NA	NA	NA	2320	1218	1.112	0.103406743	0.000377692	0
ENSMUSG00000052085.7	TALONT000254517	24999534	25100852	NA	NA	NA	NA	2802	1584	1.0656	0.303479314	0.000376235	0
ENSMUSG00000006498.16	TALONT000670160	79858952	79864359	NA	NA	NA	NA	2638	1404	1.3054	0.508176145	0.000374981	0
ENSMUSG00000060147.15	TALONT001047633	33985316	33964800	NA	NA	NA	NA	1045	216	0.888	-0.012244895	0.000371376	0
ENSMUSG00000024991.8	TALONT000330800	60766334	60762304	NA	NA	NA	NA	1695	699	1.1109	0.17770727	0.000367111	0
ENSMUSG00000015869.16	TALONT000801250	116490048	116479824	NA	NA	NA	NA	1687	693	0.9795	0.240965892	0.000364326	0
ENSMUSG00000044948.17	TALONT000317286	47864297	47855122	NA	NA	NA	NA	959	135	0.9163	0.040206359	0.000360952	0
ENSMUSG00000028452.7	TALONT000981320	43000162	42993279	NA	NA	NA	NA	1645	642	1.1109	0.286569918	0.00036041	0
ENSMUSG00000031729.6	TALONT001218671	109693184	109676850	NA	NA	NA	NA	1911	858	1.0423	0.310863786	0.000351972	0
ENSMUSG00000000346.9	TALONT000406820	100616105	100619958	NA	NA	NA	NA	1174	348	0.8211	-0.203747794	0.000344699	0
ENSMUSG00000028760.16	TALONT001101074	137993022	138126011	NA	NA	NA	NA	1894	852	1.0462	0.243849282	0.000344332	0
ENSMUSG00000028857.16	TALONT001079709	133277531	133266921	NA	NA	NA	NA	1269	339	0.9859	0.315487798	0.000341198	0
ENSMUSG00000033880.11	TALONT000832537	118401786	118396843	NA	NA	NA	NA	1663	633	1.1572	0.398774743	0.000335857	0
ENSMUSG00000022350.7	TALONT000228327	59374041	59348525	NA	NA	NA	NA	2267	1137	1.2454	0.249674108	0.000334698	0
ENSMUSG00000024393.14	TALONT000599202	35164735	35161179	NA	NA	NA	NA	1826	795	0.8779	0.329043126	0.000330669	0
ENSMUSG00000026355.11	TALONT000390316	128355513	128332051	NA	NA	NA	NA	2704	1482	1.2206	0.318937825	0.00032649	0
ENSMUSG00000032294.17	TALONT000302031	59665859	59679373	NA	NA	NA	NA	1989	858	1.2669	0.599188846	0.000320058	0
ENSMUSG00000055116.8	TALONT001072595	113295309	113314126	NA	NA	NA	NA	1857	846	0.7631	0.181604323	0.000312383	0
ENSMUSG00000047126.17	TALONT000518971	86757248	86726452	NA	NA	NA	NA	2427	1296	1.0152	0.133025196	0.000311368	0
ENSMUSG00000085684.2	TALONT000235344	34070970	34047431	NA	NA	NA	NA	957	138	0.6528	0.078293947	0.000307842	0
ENSMUSG00000085684.2	TALONT000235372	34070970	34047431	NA	NA	NA	NA	957	138	0.6528	0.078293947	0.000307842	0
ENSMUSG00000028452.7	TALONT000981272	42984531	42980634	NA	NA	NA	NA	1797	756	1.0629	0.306735476	0.000306123	0
ENSMUSG00000003038.15	TALONT001082414	133965951	133965573	NA	NA	NA	NA	929	156	0.7249	-0.254203349	0.000304528	0
ENSMUSG00000019854.17	TALONT000614313	18083692	18084622	NA	NA	NA	NA	931	174	0.575	-0.291994298	0.000303619	0
ENSMUSG00000037012.18	TALONT000648117	62275681	62270056	NA	NA	NA	NA	1776	699	1.213	0.504216568	0.000301557	0
ENSMUSG00000019297.9	TALONT001138271	55745690	55747594	NA	NA	NA	NA	1765	732	0.9361	0.332315057	0.000287025	0
ENSMUSG00000117098.1	TALONT000832030	71002108	70994784	NA	NA	NA	NA	1591	519	1.3053	0.646350184	0.000287002	0
ENSMUSG00000026083.12	TALONT000199575	37997109	38022314	NA	NA	NA	NA	2466	1284	1.1723	0.323121111	0.000286587	0
ENSMUSG00000021270.13	TALONT001014598	110696252	110693502	NA	NA	NA	NA	2591	1389	1.168	0.297729884	0.000285325	0
ENSMUSG00000028706.14	TALONT001024664	116053684	116048664	NA	NA	NA	NA	1377	432	0.8887	0.245375683	0.000281862	0
ENSMUSG00000025130.11	TALONT000857756	120562364	120561260	NA	NA	NA	NA	1231	252	1.2631	0.483500351	0.000281845	0
ENSMUSG00000021065.16	TALONT000965009	77238663	77448500	NA	NA	NA	NA	1873	861	0.8692	0.060992742	0.000278822	0
ENSMUSG00000026701.15	TALONT000468375	161247257	161241849	NA	NA	NA	NA	1294	330	1.2368	0.29434254	0.000274243	0
ENSMUSG00000041112.17	TALONT001038259	20090596	20450881	NA	NA	NA	NA	2961	1677	1.2821	0.288973981	0.000264123	0
ENSMUSG00000020705.6	TALONT000736000	106216552	106235783	NA	NA	NA	NA	1649	633	1.2159	0.179876531	0.000262965	0
ENSMUSG00000028600.15	TALONT001018700	108071257	108044845	NA	NA	NA	NA	1427	432	1.2138	0.329890853	0.000262938	0
ENSMUSG00000092329.1	TALONT001228844	123373749	123401892	NA	NA	NA	NA	3191	1881	0.9752	0.326358981	0.000262863	0
ENSMUSG00000015869.16	TALONT000801249	116490048	116479824	NA	NA	NA	NA	1712	693	0.9795	0.240965892	0.000261976	0
ENSMUSG00000041817.14	TALONT001090155	97098206	97099237	NA	NA	NA	NA	1032	198	0.673	-0.010205985	0.000254234	0
ENSMUSG00000024576.14	TALONT000917622	61554814	61555873	NA	NA	NA	NA	1060	123	0.9685	0.523989913	0.000252664	0
ENSMUSG00000020573.17	TALONT000942820	32208162	32205998	NA	NA	NA	NA	3399	2013	1.3009	0.370224359	0.000238084	0
ENSMUSG00000057729.12	TALONT000671107	79874366	79883174	NA	NA	NA	NA	1252	297	0.8473	0.431828699	0.000237624	0
ENSMUSG00000028986.12	TALONT000201147	24117774	24118664	NA	NA	NA	NA	891	108	0.8323	-0.325187297	0.000223154	0
ENSMUSG00000032216.15	TALONT000364980	72747126	72748053	NA	NA	NA	NA	928	114	0.6545	-0.060777638	0.000222638	0
ENSMUSG00000025130.11	TALONT000858635	120571521	120561260	NA	NA	NA	NA	1601	555	1.1659	0.411211327	0.000222494	0
ENSMUSG00000019982.15	TALONT000618705	21160696	21146440	NA	NA	NA	NA	2387	1230	0.8916	0.285037432	0.000219678	0
ENSMUSG00000046179.17	TALONT000977960	48880661	48871216	NA	NA	NA	NA	3266	1923	1.1031	0.303472431	0.000214665	0
ENSMUSG00000046179.17	TALONT000977971	48880661	48871216	NA	NA	NA	NA	3266	1923	1.1031	0.303472431	0.000214665	0
ENSMUSG00000019982.15	TALONT000618036	21156340	21126289	NA	NA	NA	NA	3243	1914	1.0595	0.257792393	0.00021451	0
ENSMUSG00000021000.17	TALONT000955064	59131453	59137060	NA	NA	NA	NA	1149	276	0.8719	-0.074436075	0.000212561	0
ENSMUSG00000040725.13	TALONT000908075	25722806	25722363	NA	NA	NA	NA	1409	465	1.0386	-0.023117096	0.000205297	0
ENSMUSG00000036257.15	TALONT000948192	44271589	44272495	NA	NA	NA	NA	907	126	0.7709	-0.370909854	0.000202353	0
ENSMUSG00000057982.8	TALONT000196697	22225714	22236028	NA	NA	NA	NA	1128	165	1.2164	0.380696117	0.000198879	0
ENSMUSG00000028484.16	TALONT001001210	83486275	83465150	NA	NA	NA	NA	2097	993	1.1212	0.116929674	0.00019213	0
ENSMUSG00000028333.10	TALONT000987678	46451829	46472524	NA	NA	NA	NA	1850	732	1.2247	0.452937748	0.000175286	0
ENSMUSG00000020263.14	TALONT000705187	83648528	83612900	NA	NA	NA	NA	2320	1113	1.2939	0.410062467	0.000172411	0
ENSMUSG00000048833.9	TALONT000971212	80643883	80666735	NA	NA	NA	NA	1404	405	1.1076	0.244119682	0.000165708	0
ENSMUSG00000020849.13	TALONT000439709	75756817	75765571	NA	NA	NA	NA	1296	291	1.2407	0.34664342	0.000160399	0
ENSMUSG00000029313.18	TALONT000350416	103753179	103815030	NA	NA	NA	NA	2240	1089	0.9873	0.248926559	0.000159486	0
ENSMUSG00000039361.11	TALONT001017171	90143177	90144180	NA	NA	NA	NA	1004	198	0.4719	-0.275405385	0.000156846	0
ENSMUSG00000036990.13	TALONT001198754	79639382	79653947	NA	NA	NA	NA	1523	522	0.8778	0.191619529	0.000154927	0
ENSMUSG00000023284.15	TALONT000376054	110117702	110118849	NA	NA	NA	NA	1148	273	0.8085	-0.1694801	0.000152735	0
ENSMUSG00000039367.11	TALONT001114306	20674308	20677070	NA	NA	NA	NA	1194	240	1.189	0.114808692	0.000148412	0
ENSMUSG00000029994.17	TALONT000777022	86743118	86737823	NA	NA	NA	NA	1165	234	0.7645	0.215904975	0.000148172	0
ENSMUSG00000030095.10	TALONT000785299	91472778	91482053	NA	NA	NA	NA	1814	705	1.193	0.379200383	0.000147626	0
ENSMUSG00000026581.14	TALONT000480746	164062085	164066611	NA	NA	NA	NA	1499	516	0.8519	0.07038112	0.000141582	0
ENSMUSG00000039515.11	TALONT000390253	30415640	30438101	NA	NA	NA	NA	1654	564	1.2146	0.426338677	0.000140627	0
ENSMUSG00000038324.13	TALONT000708739	155692139	155645059	NA	NA	NA	NA	2777	1506	1.1853	0.2168119	0.000139617	0
ENSMUSG00000055932.15	TALONT001207375	91313262	91410732	NA	NA	NA	NA	1947	798	1.2415	0.434079251	0.000139444	0
ENSMUSG00000026274.11	TALONT000353551	93342526	93322222	NA	NA	NA	NA	4514	2946	0.8126	0.185774505	0.000137254	0
ENSMUSG00000004221.16	TALONT000631390	74411317	74428880	NA	NA	NA	NA	1058	174	0.9438	-0.10419332	0.00013702	0
ENSMUSG00000004221.16	TALONT000631403	74411317	74428880	NA	NA	NA	NA	1058	174	0.9438	-0.10419332	0.00013702	0
ENSMUSG00000026355.11	TALONT000391891	128359459	128346013	NA	NA	NA	NA	2423	1224	1.0988	0.203274179	0.000132328	0
ENSMUSG00000022475.19	TALONT000351394	97792681	97793742	NA	NA	NA	NA	1062	213	0.6935	-0.250156126	0.000129317	0
ENSMUSG00000037742.14	TALONT000425724	78481639	78480148	NA	NA	NA	NA	1553	492	1.2267	0.312060511	0.000129095	0
ENSMUSG00000026019.15	TALONT000247121	60098143	60083840	NA	NA	NA	NA	2031	924	0.9523	0.131619874	0.000125707	0
ENSMUSG00000029716.13	TALONT000638707	137569832	137583926	NA	NA	NA	NA	3686	2217	1.1772	0.353301514	0.000123355	0
ENSMUSG00000026234.12	TALONT000309894	86353732	86350696	NA	NA	NA	NA	1968	870	1.0249	0.099746003	0.000121792	0
ENSMUSG00000030870.12	TALONT001095182	122078450	122079449	NA	NA	NA	NA	1000	162	0.7123	-0.293574627	0.00011841	0
ENSMUSG00000048833.9	TALONT000971210	80643883	80666627	NA	NA	NA	NA	1296	297	1.0243	0.277983964	0.000116051	0
ENSMUSG00000027263.12	TALONT000558618	121171168	121185608	NA	NA	NA	NA	2224	1056	1.129	0.171423378	0.00011463	0
ENSMUSG00000031672.8	TALONT001212159	95888217	95872337	NA	NA	NA	NA	1745	660	0.9907	0.296725653	0.000114127	0
ENSMUSG00000021957.7	TALONT001121309	30567068	30573620	NA	NA	NA	NA	2328	1077	1.3108	0.5149771	0.000112104	0
ENSMUSG00000006498.16	TALONT000670162	79858952	79864435	NA	NA	NA	NA	2636	1326	1.2856	0.525023	0.000109815	0
ENSMUSG00000021485.14	TALONT001064196	55340632	55322281	NA	NA	NA	NA	1150	204	0.9508	0.107814517	0.000108653	0
ENSMUSG00000024826.15	TALONT000194317	5907001	5898631	NA	NA	NA	NA	2326	1116	0.9286	0.4018613	0.000105104	0
ENSMUSG00000024991.8	TALONT000330805	60763065	60762304	NA	NA	NA	NA	1393	363	1.1714	0.235419594	0.000102516	0
ENSMUSG00000032294.17	TALONT000302184	59668913	59679360	NA	NA	NA	NA	1748	609	1.2053	0.505490874	0.000100261	0
ENSMUSG00000006005.18	TALONT000429686	150393250	150396113	NA	NA	NA	NA	1324	282	1.2558	0.343407723	9.68E-05	0
ENSMUSG00000017715.11	TALONT000824327	117986862	118004683	NA	NA	NA	NA	2053	885	1.1141	0.332990478	9.63E-05	0
ENSMUSG00000073889.10	TALONT000980717	41755228	41758695	NA	NA	NA	NA	1599	522	1.0139	0.337011449	9.36E-05	0
ENSMUSG00000024590.8	TALONT000908764	56740662	56753421	NA	NA	NA	NA	1402	369	0.9978	0.294080206	9.29E-05	0
ENSMUSG00000030067.17	TALONT000788654	99266347	99260419	NA	NA	NA	NA	1062	174	0.6283	-0.086605491	9.21E-05	0
ENSMUSG00000029505.17	TALONT000382683	110770492	110756766	NA	NA	NA	NA	2621	1362	1.0649	0.222077436	9.18E-05	0
ENSMUSG00000021149.8	TALONT001035140	8995949	8978628	NA	NA	NA	NA	2623	1362	1.1285	0.192605162	9.03E-05	0
ENSMUSG00000017707.9	TALONT000740546	163644998	163632243	NA	NA	NA	NA	1713	657	0.8566	0.086413002	8.70E-05	0
ENSMUSG00000042476.12	TALONT000183721	8893717	8900526	NA	NA	NA	NA	1282	300	0.8336	0.151592243	8.70E-05	0
ENSMUSG00000009246.14	TALONT001171122	143069936	143069513	NA	NA	NA	NA	1613	582	0.6694	0.139501905	8.63E-05	0
ENSMUSG00000009246.14	TALONT001171123	143069936	143069513	NA	NA	NA	NA	1585	552	0.7167	0.15753706	8.46E-05	0
ENSMUSG00000050697.9	TALONT000158293	5143861	5161822	NA	NA	NA	NA	1355	273	1.265	0.519735411	8.41E-05	0
ENSMUSG00000030678.7	TALONT001121704	127025304	127023168	NA	NA	NA	NA	1902	762	0.8714	0.406239185	8.40E-05	0
ENSMUSG00000001911.16	TALONT001202545	84703895	84701987	NA	NA	NA	NA	1537	462	1.1448	0.284119692	8.31E-05	0
ENSMUSG00000025130.11	TALONT000857728	120563603	120561260	NA	NA	NA	NA	1676	555	1.1659	0.411211327	8.27E-05	0
ENSMUSG00000027187.10	TALONT000508571	103484973	103463425	NA	NA	NA	NA	2463	1215	1.1381	0.270403664	8.25E-05	0
ENSMUSG00000040732.20	TALONT000526463	95459228	95409952	NA	NA	NA	NA	1251	240	1.0303	0.26856458	8.20E-05	0
ENSMUSG00000036120.10	TALONT001189798	70133093	70131599	NA	NA	NA	NA	1084	150	1.0121	-0.047087368	8.15E-05	0
ENSMUSG00000061286.7	TALONT000905958	25659160	25664248	NA	NA	NA	NA	1336	318	0.8778	0.278812786	8.07E-05	0
ENSMUSG00000048170.14	TALONT001148032	128740133	128702407	NA	NA	NA	NA	3152	1782	1.1154	0.212018066	8.02E-05	0
ENSMUSG00000005533.10	TALONT000991168	67951704	68004355	NA	NA	NA	NA	1795	639	1.1468	0.489324963	7.88E-05	0
ENSMUSG00000054823.16	TALONT001180792	25602284	25642010	NA	NA	NA	NA	1887	792	0.9251	0.043319985	7.76E-05	0
ENSMUSG00000022283.15	TALONT000193047	36608314	36599477	NA	NA	NA	NA	1962	807	1.045	0.293593064	7.55E-05	0
ENSMUSG00000046434.16	TALONT000434776	103242378	103244957	NA	NA	NA	NA	1098	228	0.6016	-0.338274492	7.50E-05	0
ENSMUSG00000037400.17	TALONT000823495	35754106	35778790	NA	NA	NA	NA	1071	180	0.5529	-0.127001782	7.50E-05	0
ENSMUSG00000020752.11	TALONT000781346	115905682	115900342	NA	NA	NA	NA	1332	348	0.8509	0.023874139	7.48E-05	0
ENSMUSG00000101678.3	TALONT000222949	31179884	31157767	NA	NA	NA	NA	4446	2853	0.8432	0.16407966	7.32E-05	0
ENSMUSG00000026965.12	TALONT000369125	25272457	25274666	NA	NA	NA	NA	1973	789	1.1846	0.388617626	7.19E-05	0
ENSMUSG00000025364.13	TALONT000765780	128563577	128558971	NA	NA	NA	NA	2240	1023	1.176	0.265592352	7.13E-05	0
ENSMUSG00000003070.6	TALONT000679096	80167839	80185235	NA	NA	NA	NA	1625	519	0.8746	0.460124151	7.07E-05	0
ENSMUSG00000027255.14	TALONT000489273	91265226	91266545	NA	NA	NA	NA	1153	195	0.7757	0.084498125	6.91E-05	0
ENSMUSG00000052056.14	TALONT000776167	170134462	170120753	NA	NA	NA	NA	2782	1473	0.8589	0.304847683	6.28E-05	0
ENSMUSG00000039218.17	TALONT000546555	23819081	23822015	NA	NA	NA	NA	2705	1413	1.2961	0.048470836	6.19E-05	0
ENSMUSG00000031885.14	TALONT001212978	105170695	105172602	NA	NA	NA	NA	1656	558	0.6556	0.417680007	6.16E-05	0
ENSMUSG00000032386.15	TALONT000339270	65901558	65890474	NA	NA	NA	NA	972	141	0.4276	-0.457735327	5.91E-05	0
ENSMUSG00000055024.12	TALONT000307376	81585351	81613333	NA	NA	NA	NA	2727	1449	0.8533	0.130859717	5.85E-05	0
ENSMUSG00000019982.15	TALONT000618054	21150306	21126289	NA	NA	NA	NA	2622	1347	0.8712	0.240302922	5.84E-05	0
ENSMUSG00000015342.6	TALONT000596812	9328972	9332626	NA	NA	NA	NA	1132	216	0.731	-0.236300423	5.83E-05	0
ENSMUSG00000023467.18	TALONT000962652	45492885	45498768	NA	NA	NA	NA	1713	600	1.2333	0.100276203	5.62E-05	0
ENSMUSG00000020376.17	TALONT000264753	50024914	50053624	NA	NA	NA	NA	1583	465	1.0567	0.401591025	5.59E-05	0
ENSMUSG00000049744.15	TALONT000412279	43748824	43891563	NA	NA	NA	NA	1609	561	0.7559	0.01856393	5.45E-05	0
ENSMUSG00000022108.8	TALONT001152732	73366321	73363143	NA	NA	NA	NA	1381	279	1.2159	0.453793559	5.33E-05	0
ENSMUSG00000024270.11	TALONT000884574	24603287	24596484	NA	NA	NA	NA	2852	1551	0.7966	0.110613406	5.27E-05	0
ENSMUSG00000032827.15	TALONT000734038	4902917	4907874	NA	NA	NA	NA	2764	1428	1.2227	0.239796198	5.14E-05	0
ENSMUSG00000015733.13	TALONT000736636	17637035	17649508	NA	NA	NA	NA	1115	234	0.4368	-0.365685514	5.07E-05	0
ENSMUSG00000055447.19	TALONT000491397	49855366	49898943	NA	NA	NA	NA	2103	921	1.1244	0.07936198	5.07E-05	0
ENSMUSG00000022223.9	TALONT001138722	55899814	55898012	NA	NA	NA	NA	1463	372	1.069	0.317499941	5.02E-05	0
ENSMUSG00000063410.8	TALONT001166897	121337422	121287364	NA	NA	NA	NA	2244	1002	1.0583	0.347226741	5.02E-05	0
ENSMUSG00000015697.14	TALONT000863399	95357065	95339032	NA	NA	NA	NA	3792	2271	1.1014	0.222997762	4.96E-05	0
ENSMUSG00000050705.15	TALONT000633129	35895671	35897103	NA	NA	NA	NA	1433	399	0.9889	-0.01374695	4.91E-05	0
ENSMUSG00000027466.15	TALONT000685038	152332034	152324440	NA	NA	NA	NA	2014	804	1.0676	0.414772823	4.91E-05	0
ENSMUSG00000031826.20	TALONT001223957	119910813	119943408	NA	NA	NA	NA	2550	1236	1.2532	0.326290036	4.82E-05	0
ENSMUSG00000101678.3	TALONT000222950	31179884	31157767	NA	NA	NA	NA	4317	2724	0.8102	0.168464136	4.78E-05	0
ENSMUSG00000027650.12	TALONT000727042	158028374	158009358	NA	NA	NA	NA	3867	2331	1.133	0.193897666	4.76E-05	0
ENSMUSG00000028397.13	TALONT001000273	74251936	74272287	NA	NA	NA	NA	1406	324	1.0268	0.327476042	4.74E-05	0
ENSMUSG00000054720.12	TALONT000355411	105518988	105544640	NA	NA	NA	NA	1084	177	0.6582	-0.290789125	4.70E-05	0
ENSMUSG00000026277.14	TALONT000356494	93635547	93625966	NA	NA	NA	NA	2062	810	1.3071	0.500760152	4.69E-05	0
ENSMUSG00000020752.11	TALONT000781352	115905682	115900342	NA	NA	NA	NA	1175	216	0.6544	-0.045538309	4.66E-05	0
ENSMUSG00000028059.16	TALONT000848791	88643805	88648052	NA	NA	NA	NA	1876	675	1.087	0.495798924	4.59E-05	0
ENSMUSG00000037321.17	TALONT000587541	34187508	34190393	NA	NA	NA	NA	1977	783	1.0097	0.35089838	4.58E-05	0
ENSMUSG00000043008.9	TALONT000462094	19982717	19953690	NA	NA	NA	NA	2465	1176	1.2301	0.239455047	4.44E-05	0
ENSMUSG00000031785.16	TALONT001209783	94976993	95009774	NA	NA	NA	NA	1995	786	1.1388	0.329136511	4.22E-05	0
ENSMUSG00000056394.17	TALONT000883367	13289388	13311426	NA	NA	NA	NA	2442	1131	1.228	0.402780164	4.19E-05	0
ENSMUSG00000039768.16	TALONT001146928	151933691	151969746	NA	NA	NA	NA	1688	549	0.928	0.352164355	4.18E-05	0
ENSMUSG00000041879.13	TALONT000415235	135430268	135394362	NA	NA	NA	NA	3346	1881	1.1296	0.323039189	4.07E-05	0
ENSMUSG00000092329.1	TALONT001229284	123452300	123461843	NA	NA	NA	NA	1736	534	1.3124	0.491010564	3.82E-05	0
ENSMUSG00000026234.12	TALONT000309915	86355020	86350696	NA	NA	NA	NA	2057	870	1.0249	0.099746003	3.76E-05	0
ENSMUSG00000031453.16	TALONT001177085	13677393	13589020	NA	NA	NA	NA	2318	1035	1.1279	0.370925272	3.72E-05	0
ENSMUSG00000021549.14	TALONT001084491	85288396	85250463	NA	NA	NA	NA	2273	1026	0.9821	0.24243885	3.62E-05	0
ENSMUSG00000042396.10	TALONT000255031	48494019	48493494	NA	NA	NA	NA	1230	240	0.6499	-0.008157237	3.61E-05	0
ENSMUSG00000048170.14	TALONT001148161	128740133	128703628	NA	NA	NA	NA	2932	1554	1.1442	0.193864279	3.56E-05	0
ENSMUSG00000020305.13	TALONT000224025	30976707	30986334	NA	NA	NA	NA	1299	291	1.0177	-0.176297199	3.55E-05	0
ENSMUSG00000025437.15	TALONT000958169	152362505	152363597	NA	NA	NA	NA	1093	195	0.4808	-0.423223816	3.33E-05	0
ENSMUSG00000053226.7	TALONT001202785	84832170	84816533	NA	NA	NA	NA	1370	288	1.1793	0.133804369	3.28E-05	0
ENSMUSG00000043962.16	TALONT001054294	126202570	126180814	NA	NA	NA	NA	2273	1044	0.8797	0.119486151	3.24E-05	0
ENSMUSG00000047022.18	TALONT000954242	57230427	57240277	NA	NA	NA	NA	2208	957	1.1673	0.194130915	3.12E-05	0
ENSMUSG00000020340.16	TALONT000251062	46312227	46270669	NA	NA	NA	NA	2558	1182	1.3191	0.530956718	3.12E-05	0
ENSMUSG00000037373.12	TALONT000234272	33259138	33248686	NA	NA	NA	NA	1763	564	1.1529	0.423887055	3.08E-05	0
ENSMUSG00000028451.12	TALONT000981270	42979963	42983011	NA	NA	NA	NA	1158	141	0.8726	0.082166227	3.01E-05	0
ENSMUSG00000004264.17	TALONT000816055	124711787	124713736	NA	NA	NA	NA	1537	429	0.7934	0.254540379	2.96E-05	0
ENSMUSG00000029447.11	TALONT000559481	129791783	129846357	NA	NA	NA	NA	1368	291	1.1488	0.070127785	2.94E-05	0
ENSMUSG00000021270.13	TALONT001014752	110696252	110694343	NA	NA	NA	NA	2351	1044	1.1351	0.38872954	2.92E-05	0
ENSMUSG00000064147.7	TALONT000567814	29139124	29148980	NA	NA	NA	NA	2599	1263	1.0891	0.284951285	2.92E-05	0
ENSMUSG00000031916.17	TALONT001217165	107056261	107053040	NA	NA	NA	NA	2965	1533	1.1564	0.431032563	2.86E-05	0
ENSMUSG00000005204.12	TALONT000380414	69681663	69680850	NA	NA	NA	NA	1974	798	0.6754	0.199023251	2.86E-05	0
ENSMUSG00000041168.10	TALONT000812020	56626481	56618456	NA	NA	NA	NA	3011	1548	1.2634	0.518701981	2.77E-05	0
ENSMUSG00000038014.7	TALONT001058668	48968938	48968604	NA	NA	NA	NA	1423	306	0.9408	0.359270505	2.74E-05	0
ENSMUSG00000040725.13	TALONT000908319	25754341	25724844	NA	NA	NA	NA	4042	2430	0.8561	0.403716286	2.73E-05	0
ENSMUSG00000030201.15	TALONT000848024	134566643	134542045	NA	NA	NA	NA	1543	453	0.8116	0.067354409	2.69E-05	0
ENSMUSG00000041859.10	TALONT000172191	20817793	20803654	NA	NA	NA	NA	3350	1830	1.2345	0.4656095	2.66E-05	0
ENSMUSG00000035673.10	TALONT000677605	80102610	80072518	NA	NA	NA	NA	1632	495	0.7623	0.301029145	2.64E-05	0
ENSMUSG00000055013.16	TALONT000340408	89454806	89610284	NA	NA	NA	NA	1635	441	1.1939	0.471231846	2.64E-05	0
ENSMUSG00000000346.9	TALONT000406965	100619368	100620737	NA	NA	NA	NA	1370	348	0.8211	-0.203747794	2.60E-05	0
ENSMUSG00000001911.16	TALONT001202557	84703895	84701714	NA	NA	NA	NA	1627	462	1.1448	0.284119692	2.53E-05	0
ENSMUSG00000052488.7	TALONT001196623	72475058	72466558	NA	NA	NA	NA	2891	1455	1.2675	0.446126712	2.53E-05	0
ENSMUSG00000026496.11	TALONT000562652	180593304	180601000	NA	NA	NA	NA	2099	810	1.3114	0.43998577	2.52E-05	0
ENSMUSG00000054823.16	TALONT001180784	25601601	25641325	NA	NA	NA	NA	1885	705	0.9949	0.120869693	2.51E-05	0
ENSMUSG00000024576.14	TALONT000917668	61555274	61557264	NA	NA	NA	NA	1362	234	1.1396	0.366512722	2.46E-05	0
ENSMUSG00000024639.5	TALONT000242885	16266417	16267621	NA	NA	NA	NA	1205	192	0.7985	-0.06424365	2.42E-05	0
ENSMUSG00000068290.11	TALONT000621494	130663348	130664659	NA	NA	NA	NA	1312	243	0.8692	0.134455465	2.33E-05	0
ENSMUSG00000028809.16	TALONT001092057	135322290	135321454	NA	NA	NA	NA	1101	153	0.6822	-0.352120421	2.27E-05	0
ENSMUSG00000056888.11	TALONT000723381	111995490	111996858	NA	NA	NA	NA	1369	351	0.8112	-0.289428221	2.24E-05	0
ENSMUSG00000036120.10	TALONT001189791	70133099	70131599	NA	NA	NA	NA	1183	150	1.0121	-0.047087368	2.21E-05	0
ENSMUSG00000027562.12	TALONT000817710	14895535	14900770	NA	NA	NA	NA	1112	156	0.6414	-0.306711195	2.18E-05	0
ENSMUSG00000039354.16	TALONT000276821	72583251	72616578	NA	NA	NA	NA	2265	1023	0.5988	0.197055128	2.17E-05	0
ENSMUSG00000019795.17	TALONT000607790	7678568	7667681	NA	NA	NA	NA	1286	252	0.699	-0.020254551	2.16E-05	0
ENSMUSG00000029028.14	TALONT001152948	154019631	154021512	NA	NA	NA	NA	1882	750	0.4617	0.000938253	2.16E-05	0
ENSMUSG00000025034.9	TALONT000312059	46501702	46515257	NA	NA	NA	NA	1993	690	1.2399	0.650629111	2.15E-05	0
ENSMUSG00000024359.10	TALONT000891220	34941865	34938393	NA	NA	NA	NA	1760	564	1.0619	0.289293861	2.11E-05	0
ENSMUSG00000025246.13	TALONT000633893	77581057	77582208	NA	NA	NA	NA	1152	144	1.075	-0.242810156	2.08E-05	0
ENSMUSG00000008384.8	TALONT000911020	27486924	27488078	NA	NA	NA	NA	1155	150	0.6214	-0.033916155	2.04E-05	0
ENSMUSG00000022463.8	TALONT000315330	82147204	82171267	NA	NA	NA	NA	1817	606	1.0168	0.328527066	2.04E-05	0
ENSMUSG00000021451.16	TALONT001060573	51793497	51710134	NA	NA	NA	NA	2785	1377	1.175	0.329790084	1.97E-05	0
ENSMUSG00000092329.1	TALONT001225612	121837608	121840130	NA	NA	NA	NA	2523	1236	0.8124	0.012180301	1.96E-05	0
ENSMUSG00000040225.15	TALONT000478003	162704369	162698273	NA	NA	NA	NA	1603	435	1.1434	0.221581533	1.94E-05	0
ENSMUSG00000024590.8	TALONT000908399	56707750	56732211	NA	NA	NA	NA	2250	897	1.207	0.630472226	1.93E-05	0
ENSMUSG00000020257.13	TALONT000474227	106188596	106189930	NA	NA	NA	NA	1335	255	0.7918	0.137863431	1.91E-05	0
ENSMUSG00000030678.7	TALONT001121826	127025304	127023168	NA	NA	NA	NA	2089	810	0.9225	0.465917019	1.90E-05	0
ENSMUSG00000005936.19	TALONT000566506	28966652	28967957	NA	NA	NA	NA	1306	204	1.1574	0.134335138	1.90E-05	0
ENSMUSG00000021270.13	TALONT001014599	110692118	110693502	NA	NA	NA	NA	1385	258	1.1316	0.204307557	1.83E-05	0
ENSMUSG00000061306.16	TALONT000849142	120150980	120132859	NA	NA	NA	NA	2281	942	1.2898	0.391719918	1.70E-05	0
ENSMUSG00000037266.18	TALONT001089619	134923626	134926995	NA	NA	NA	NA	1997	705	1.2391	0.464550838	1.70E-05	0
ENSMUSG00000024081.9	TALONT000843984	78934575	78920017	NA	NA	NA	NA	3206	1716	1.211	0.261311096	1.69E-05	0
ENSMUSG00000025364.13	TALONT000768221	128564793	128564666	NA	NA	NA	NA	1355	246	0.8709	0.209365678	1.65E-05	0
ENSMUSG00000006498.16	TALONT000670328	79859781	79864432	NA	NA	NA	NA	2031	717	1.3324	0.503888745	1.62E-05	0
ENSMUSG00000092356.2	TALONT000376710	26593057	26604332	NA	NA	NA	NA	1394	252	0.9703	0.313295619	1.55E-05	0
ENSMUSG00000020715.9	TALONT000745596	106471273	106472383	NA	NA	NA	NA	1111	129	0.636	-0.284449825	1.49E-05	0
ENSMUSG00000032294.17	TALONT000302085	59668549	59679373	NA	NA	NA	NA	1893	609	1.2053	0.505490874	1.48E-05	0
ENSMUSG00000037243.17	TALONT000316790	58307065	58308795	NA	NA	NA	NA	1476	285	1.1111	0.44677416	1.45E-05	0
ENSMUSG00000041607.17	TALONT000944607	82475146	82501670	NA	NA	NA	NA	1193	120	1.006	0.035951023	1.43E-05	0
ENSMUSG00000039220.16	TALONT000633934	35916998	35918358	NA	NA	NA	NA	1169	192	0.452	-0.3301542	1.39E-05	0
ENSMUSG00000005204.12	TALONT000380407	69681663	69680850	NA	NA	NA	NA	2030	798	0.6754	0.199023251	1.36E-05	0
ENSMUSG00000040430.18	TALONT000757606	107469891	107321675	NA	NA	NA	NA	1853	666	0.6573	0.117375246	1.34E-05	0
ENSMUSG00000097239.7	TALONT000710321	101417350	101407024	NA	NA	NA	NA	2658	1239	1.1516	0.388648756	1.24E-05	0
ENSMUSG00000028159.14	TALONT000927889	137981319	137937822	NA	NA	NA	NA	1949	729	0.7674	0.127365949	1.23E-05	0
ENSMUSG00000043962.16	TALONT001054298	126202570	126180814	NA	NA	NA	NA	2347	1044	0.8797	0.119486151	1.22E-05	0
ENSMUSG00000026019.15	TALONT000247120	60097507	60083840	NA	NA	NA	NA	2208	924	0.9523	0.131619874	1.22E-05	0
ENSMUSG00000021699.17	TALONT001101975	109685057	109769607	NA	NA	NA	NA	1467	390	0.4695	-0.088271738	1.21E-05	0
ENSMUSG00000073411.12	TALONT000600853	35263096	35264961	NA	NA	NA	NA	1674	480	0.7087	0.329917112	1.19E-05	0
ENSMUSG00000073411.12	TALONT000600991	35263096	35264961	NA	NA	NA	NA	1674	480	0.7087	0.329917112	1.19E-05	0
ENSMUSG00000029711.13	TALONT000628976	137530695	137528609	NA	NA	NA	NA	2223	891	0.9574	0.42881484	1.16E-05	0
ENSMUSG00000031358.17	TALONT000684621	168672263	168654968	NA	NA	NA	NA	2402	1068	1.0178	0.161999743	1.14E-05	0
ENSMUSG00000026083.12	TALONT000199572	37996893	38021811	NA	NA	NA	NA	2531	1134	1.1412	0.363307314	1.12E-05	0
ENSMUSG00000040435.12	TALONT000964138	45523739	45523322	NA	NA	NA	NA	1399	279	0.9506	0.006995248	1.09E-05	0
ENSMUSG00000006304.14	TALONT000278625	74236497	74247022	NA	NA	NA	NA	1346	183	1.0924	0.291047801	1.05E-05	0
ENSMUSG00000015053.14	TALONT000780624	88197644	88200727	NA	NA	NA	NA	2020	738	0.8742	0.347135712	1.05E-05	0
ENSMUSG00000043962.16	TALONT001053651	126177862	126165617	NA	NA	NA	NA	2513	1149	0.909	0.225565245	9.94E-06	0
ENSMUSG00000092329.1	TALONT001226132	122376643	122385436	NA	NA	NA	NA	2195	852	1.1422	0.376311115	9.88E-06	0
ENSMUSG00000041890.17	TALONT000399015	114773314	114739281	NA	NA	NA	NA	2341	1014	0.8844	0.199319246	9.78E-06	0
ENSMUSG00000073889.10	TALONT000980617	41738493	41741320	NA	NA	NA	NA	1601	390	0.9724	0.318591063	9.70E-06	0
ENSMUSG00000020456.17	TALONT000176937	6348235	6356592	NA	NA	NA	NA	2513	1098	1.225	0.404738153	9.61E-06	0
ENSMUSG00000036402.13	TALONT000761966	66896397	66944942	NA	NA	NA	NA	1307	240	0.6111	-0.121606873	9.61E-06	0
ENSMUSG00000030337.16	TALONT000829454	125232622	125237010	NA	NA	NA	NA	1379	273	0.8593	-0.076061311	9.55E-06	0
ENSMUSG00000032870.8	TALONT001043813	120975372	120969664	NA	NA	NA	NA	2020	735	1.1075	0.198541915	9.46E-06	0
ENSMUSG00000018932.9	TALONT000330600	60932003	60943151	NA	NA	NA	NA	1541	336	0.9858	0.335170202	9.39E-06	0
ENSMUSG00000030213.12	TALONT000851796	136518802	136562792	NA	NA	NA	NA	3191	1674	1.1816	0.224915606	9.24E-06	0
ENSMUSG00000030213.12	TALONT000851820	136518802	136562792	NA	NA	NA	NA	3191	1674	1.1816	0.224915606	9.24E-06	0
ENSMUSG00000060261.15	TALONT000569256	134243507	134238892	NA	NA	NA	NA	1571	342	1.2196	0.332960008	9.22E-06	0
ENSMUSG00000034354.17	TALONT000154907	4594603	4491148	NA	NA	NA	NA	3179	1689	0.9359	0.178810079	9.21E-06	0
ENSMUSG00000036986.16	TALONT000292585	58249541	58220569	NA	NA	NA	NA	4318	2565	1.1207	0.415813663	9.13E-06	0
ENSMUSG00000024073.16	TALONT000839248	74556754	74557901	NA	NA	NA	NA	1148	144	0.6017	-0.376332552	9.06E-06	0
ENSMUSG00000001911.16	TALONT001202540	84703895	84701987	NA	NA	NA	NA	1705	462	1.1448	0.284119692	9.05E-06	0
ENSMUSG00000022353.10	TALONT000227226	59081456	58953611	NA	NA	NA	NA	2176	828	1.1254	0.388125771	8.65E-06	0
ENSMUSG00000030849.18	TALONT001152494	131570879	131560454	NA	NA	NA	NA	1490	333	0.9118	0.063813466	8.60E-06	0
ENSMUSG00000054823.16	TALONT001180957	25676703	25677972	NA	NA	NA	NA	1270	171	0.6672	0.067073873	8.40E-06	0
ENSMUSG00000034075.10	TALONT000473449	84714983	84711472	NA	NA	NA	NA	1252	198	0.7235	-0.265882284	8.26E-06	0
ENSMUSG00000001918.17	TALONT000888782	16781340	16787179	NA	NA	NA	NA	2010	672	1.237	0.446592891	8.00E-06	0
ENSMUSG00000111497.1	TALONT000180944	21091759	21086714	NA	NA	NA	NA	2205	843	1.0759	0.421528018	7.65E-06	0
ENSMUSG00000001918.17	TALONT000888789	16781362	16787179	NA	NA	NA	NA	1945	624	1.1162	0.457513328	7.64E-06	0
ENSMUSG00000039109.16	TALONT001050054	37049141	36944029	NA	NA	NA	NA	2529	1116	1.138	0.314104	7.62E-06	0
ENSMUSG00000015937.15	TALONT001066840	56096124	56074392	NA	NA	NA	NA	1250	162	0.9246	-0.165012745	7.60E-06	0
ENSMUSG00000067150.6	TALONT000793055	46202782	46220851	NA	NA	NA	NA	2695	1260	1.1808	0.221841129	7.57E-06	0
ENSMUSG00000073409.12	TALONT000608319	35424850	35427280	NA	NA	NA	NA	2071	720	1.1134	0.494374711	7.49E-06	0
ENSMUSG00000055447.19	TALONT000492928	49908961	49910244	NA	NA	NA	NA	1284	228	0.4438	-0.190329867	7.46E-06	0
ENSMUSG00000028530.14	TALONT001010914	101265042	101155133	NA	NA	NA	NA	3519	1911	1.1747	0.327635317	7.23E-06	0
ENSMUSG00000005566.14	TALONT000880821	13005669	13009822	NA	NA	NA	NA	2075	780	1.0048	0.132317929	7.21E-06	0
ENSMUSG00000006498.16	TALONT000670402	79860824	79864357	NA	NA	NA	NA	1781	456	1.3108	0.57572698	7.19E-06	0
ENSMUSG00000037896.17	TALONT001016764	111111874	111113384	NA	NA	NA	NA	1511	408	0.5401	-0.232625794	7.12E-06	0
ENSMUSG00000024542.9	TALONT000924757	67800107	67805377	NA	NA	NA	NA	1431	297	0.8306	-0.060110878	7.12E-06	0
ENSMUSG00000073409.12	TALONT000608316	35424845	35427280	NA	NA	NA	NA	2076	720	1.1134	0.494374711	7.02E-06	0
ENSMUSG00000090266.10	TALONT000804599	116849904	116852219	NA	NA	NA	NA	1257	189	0.4516	-0.101632262	6.98E-06	0
ENSMUSG00000001911.16	TALONT001202546	84703895	84701714	NA	NA	NA	NA	1727	462	1.1448	0.284119692	6.77E-06	0
ENSMUSG00000038611.17	TALONT001168827	141228784	141242189	NA	NA	NA	NA	1858	573	1.183	0.218353988	6.59E-06	0
ENSMUSG00000040667.11	TALONT000413177	70969649	70954648	NA	NA	NA	NA	2689	1287	0.7987	0.138289483	6.59E-06	0
ENSMUSG00000001911.16	TALONT001202547	84703895	84701987	NA	NA	NA	NA	1785	513	1.1275	0.250595563	6.55E-06	0
ENSMUSG00000019982.15	TALONT000618046	21152436	21126289	NA	NA	NA	NA	2788	1347	0.8712	0.240302922	6.54E-06	0
ENSMUSG00000008450.8	TALONT001215479	105860641	105878056	NA	NA	NA	NA	1809	627	0.4512	-0.062174392	6.53E-06	0
ENSMUSG00000029711.13	TALONT000628720	137533139	137528609	NA	NA	NA	NA	2433	1023	0.9448	0.441291324	6.30E-06	0
ENSMUSG00000052833.9	TALONT000887319	16387641	16330682	NA	NA	NA	NA	2403	990	1.1104	0.409379341	6.22E-06	0
ENSMUSG00000029029.14	TALONT001153162	154157485	154160666	NA	NA	NA	NA	1768	534	0.8468	0.129007179	6.20E-06	0
ENSMUSG00000025728.16	TALONT000556887	25936764	25927756	NA	NA	NA	NA	2330	939	1.2051	0.297820789	6.18E-06	0
ENSMUSG00000027763.13	TALONT000833422	60473068	60614683	NA	NA	NA	NA	1899	612	0.9697	0.259044099	6.12E-06	0
ENSMUSG00000016494.9	TALONT000600785	194947839	194961279	NA	NA	NA	NA	2228	897	0.9199	0.153675977	6.09E-06	0
ENSMUSG00000038646.13	TALONT001011784	81765921	81767166	NA	NA	NA	NA	1246	159	0.8683	-0.237668676	6.04E-06	0
ENSMUSG00000015165.16	TALONT000916311	28810878	28816960	NA	NA	NA	NA	2512	1083	1.0562	0.375656882	5.81E-06	0
ENSMUSG00000032112.10	TALONT000245170	44405990	44407285	NA	NA	NA	NA	1296	186	0.846	-0.156063895	5.68E-06	0
ENSMUSG00000096094.2	TALONT000288636	75227776	75211052	NA	NA	NA	NA	1534	348	0.6615	0.162111003	5.67E-06	0
ENSMUSG00000031916.17	TALONT001217163	107056261	107053040	NA	NA	NA	NA	3088	1533	1.1564	0.431032563	5.64E-06	0
ENSMUSG00000034042.16	TALONT001026272	116557658	116574614	NA	NA	NA	NA	1710	468	1.1033	0.083714948	5.61E-06	0
ENSMUSG00000004677.17	TALONT001193061	71272714	71324710	NA	NA	NA	NA	2715	1203	1.3108	0.523834306	5.38E-06	0
ENSMUSG00000004207.14	TALONT000644977	60300058	60302597	NA	NA	NA	NA	1341	213	1.1904	-0.299983948	5.33E-06	0
ENSMUSG00000027774.16	TALONT000836467	67430096	67474804	NA	NA	NA	NA	2361	972	1.0151	0.273305556	5.27E-06	0
ENSMUSG00000010755.17	TALONT001171728	143599982	143576726	NA	NA	NA	NA	2125	765	1.1014	0.335249139	5.23E-06	0
ENSMUSG00000021998.16	TALONT001154888	75199271	75230824	NA	NA	NA	NA	3315	1713	1.2631	0.366563741	5.18E-06	0
ENSMUSG00000034349.14	TALONT000837282	69018888	69020075	NA	NA	NA	NA	1188	129	0.3563	-0.152594966	5.18E-06	0
ENSMUSG00000092329.1	TALONT001227063	122578242	122595869	NA	NA	NA	NA	1540	330	1.2436	-0.030845169	5.11E-06	0
ENSMUSG00000038712.16	TALONT000862506	95282341	95287836	NA	NA	NA	NA	1477	321	0.7174	-0.061690827	4.97E-06	0
ENSMUSG00000031785.16	TALONT001210656	95010084	95014173	NA	NA	NA	NA	2113	756	1.1586	0.274641935	4.94E-06	0
ENSMUSG00000029716.13	TALONT000638735	137569840	137583926	NA	NA	NA	NA	3767	2103	0.984	0.310951291	4.75E-06	0
ENSMUSG00000027562.12	TALONT000817705	14895022	14900770	NA	NA	NA	NA	1231	156	0.6414	-0.306711195	4.53E-06	0
ENSMUSG00000031756.5	TALONT001222468	116921730	116923503	NA	NA	NA	NA	1230	96	1.0235	-0.090532292	4.53E-06	0
ENSMUSG00000021065.16	TALONT000965017	77238813	77278219	NA	NA	NA	NA	1300	198	0.7236	-0.255634793	4.49E-06	0
ENSMUSG00000017707.9	TALONT000741802	163635044	163636543	NA	NA	NA	NA	1500	348	0.8157	-0.220088023	4.47E-06	0
ENSMUSG00000026389.16	TALONT000380114	120226423	120227928	NA	NA	NA	NA	1506	246	1.1506	0.35865072	4.45E-06	0
ENSMUSG00000022797.16	TALONT000475105	32608983	32618218	NA	NA	NA	NA	1987	687	0.9075	0.120358483	4.38E-06	0
ENSMUSG00000018293.4	TALONT000406778	70652787	70652221	NA	NA	NA	NA	1407	312	0.4625	-0.341757743	4.17E-06	0
ENSMUSG00000047181.12	TALONT000647071	95024578	95026087	NA	NA	NA	NA	1510	321	0.5783	0.118162834	4.10E-06	0
ENSMUSG00000038611.17	TALONT001168828	141228747	141242189	NA	NA	NA	NA	1895	573	1.183	0.218353988	4.05E-06	0
ENSMUSG00000026020.9	TALONT000243181	59684971	59691486	NA	NA	NA	NA	1257	138	0.9524	-0.252766282	3.97E-06	0
ENSMUSG00000051232.13	TALONT000466960	78511897	78507805	NA	NA	NA	NA	1258	135	0.7503	-0.119812738	3.95E-06	0
ENSMUSG00000042590.17	TALONT001098615	106836212	106795795	NA	NA	NA	NA	1650	369	1.0892	0.287452818	3.88E-06	0
ENSMUSG00000026721.16	TALONT000461239	160308978	160307911	NA	NA	NA	NA	1544	312	1.0904	0.079484076	3.86E-06	0
ENSMUSG00000020719.14	TALONT000749250	106786226	106782256	NA	NA	NA	NA	3036	1533	0.954	0.073630642	3.86E-06	0
ENSMUSG00000001052.15	TALONT000915115	130060569	130033974	NA	NA	NA	NA	2414	1026	0.9104	0.102037164	3.75E-06	0
ENSMUSG00000028345.15	TALONT000990124	48473266	48470072	NA	NA	NA	NA	1832	579	0.9035	-0.076759481	3.71E-06	0
ENSMUSG00000021998.16	TALONT001154901	75202636	75230824	NA	NA	NA	NA	3012	1449	1.2631	0.349285891	3.70E-06	0
ENSMUSG00000040274.11	TALONT000170250	3529723	3531008	NA	NA	NA	NA	1286	201	0.4209	-0.290893416	3.62E-06	0
ENSMUSG00000092329.1	TALONT001225387	121596596	121598046	NA	NA	NA	NA	1451	285	0.8431	-0.168101062	3.56E-06	0
ENSMUSG00000041890.17	TALONT000399029	114773314	114739281	NA	NA	NA	NA	2418	1014	0.8844	0.199319246	3.54E-06	0
ENSMUSG00000028228.5	TALONT000971986	19570001	19540830	NA	NA	NA	NA	1980	666	0.8952	0.133931692	3.47E-06	0
ENSMUSG00000086277.2	TALONT000475960	161970240	161969279	NA	NA	NA	NA	1477	264	0.8418	0.116888076	3.45E-06	0
ENSMUSG00000034247.9	TALONT000725833	103412593	103387348	NA	NA	NA	NA	2924	1404	0.9185	0.313007031	3.44E-06	0
ENSMUSG00000007812.16	TALONT000718143	145231715	145234706	NA	NA	NA	NA	1383	201	0.6478	0.121688777	3.41E-06	0
ENSMUSG00000027562.12	TALONT000817010	14885968	14888566	NA	NA	NA	NA	1552	291	1.0526	0.238410438	3.39E-06	0
ENSMUSG00000025534.17	TALONT000561689	130002607	130000069	NA	NA	NA	NA	1881	525	1.2246	0.373267072	3.34E-06	0
ENSMUSG00000035310.15	TALONT000343753	100467947	100469298	NA	NA	NA	NA	1352	174	0.885	-0.013159213	3.25E-06	0
ENSMUSG00000052414.9	TALONT000426143	102593672	102534438	NA	NA	NA	NA	2699	1230	0.9856	0.191120968	3.24E-06	0
ENSMUSG00000048076.14	TALONT000320221	59213143	59212695	NA	NA	NA	NA	1521	225	1.2403	0.403970382	3.21E-06	0
ENSMUSG00000030663.12	TALONT001077942	116082859	116084558	NA	NA	NA	NA	1487	276	0.9907	-0.02365727	3.19E-06	0
ENSMUSG00000023272.4	TALONT000329236	88819646	88821254	NA	NA	NA	NA	1513	210	1.1646	0.494159602	3.13E-06	0
ENSMUSG00000026134.11	TALONT000186830	33669624	33480540	NA	NA	NA	NA	2877	1356	1.0454	0.274810171	3.13E-06	0
ENSMUSG00000001424.14	TALONT000739117	28788080	28789315	NA	NA	NA	NA	1236	120	0.5794	-0.157582491	3.08E-06	0
ENSMUSG00000027479.14	TALONT000697915	153766874	153768387	NA	NA	NA	NA	1514	324	0.7571	-0.10196804	3.07E-06	0
ENSMUSG00000028759.13	TALONT001102662	138216600	138226757	NA	NA	NA	NA	2022	675	0.9922	0.205108883	3.06E-06	0
ENSMUSG00000078427.3	TALONT000770825	128817902	128821606	NA	NA	NA	NA	1506	234	1.2052	0.243750483	3.01E-06	0
ENSMUSG00000027883.15	TALONT000896016	108722041	108679803	NA	NA	NA	NA	3627	1983	0.877	0.212689195	3.00E-06	0
ENSMUSG00000044456.16	TALONT001004148	102354745	102374757	NA	NA	NA	NA	2935	1368	1.2136	0.410166535	2.96E-06	0
ENSMUSG00000052557.11	TALONT001222619	117157990	117159501	NA	NA	NA	NA	1512	252	0.8381	0.33863731	2.95E-06	0
ENSMUSG00000028690.4	TALONT001027439	116708238	116703867	NA	NA	NA	NA	1988	669	0.802	0.135369414	2.94E-06	0
ENSMUSG00000086277.2	TALONT000475968	161970227	161969279	NA	NA	NA	NA	1490	264	0.8418	0.116888076	2.90E-06	0
ENSMUSG00000037461.10	TALONT000590835	191621165	191622746	NA	NA	NA	NA	1582	285	1.0822	0.362158552	2.85E-06	0
ENSMUSG00000031785.16	TALONT001210618	95006822	95014191	NA	NA	NA	NA	2368	900	1.2313	0.428883363	2.77E-06	0
ENSMUSG00000090290.2	TALONT001231366	126454633	126456069	NA	NA	NA	NA	1437	267	0.7492	-0.185786131	2.74E-06	0
ENSMUSG00000066037.14	TALONT001097870	136338447	136340676	NA	NA	NA	NA	2109	729	1.2024	0.160858327	2.73E-06	0
ENSMUSG00000024151.13	TALONT000865999	87672510	87679692	NA	NA	NA	NA	1782	432	1.1874	0.39339259	2.72E-06	0
ENSMUSG00000054321.7	TALONT000881735	14847971	14849219	NA	NA	NA	NA	1249	120	0.6938	-0.207081565	2.67E-06	0
ENSMUSG00000024735.13	TALONT000233175	10895248	10899124	NA	NA	NA	NA	1679	408	0.7608	0.186622802	2.65E-06	0
ENSMUSG00000003099.11	TALONT000891124	17027693	17005171	NA	NA	NA	NA	2245	771	1.1623	0.649995255	2.62E-06	0
ENSMUSG00000039740.6	TALONT000988899	47464754	47466288	NA	NA	NA	NA	1535	294	0.8338	0.112426361	2.56E-06	0
ENSMUSG00000004054.9	TALONT000185596	5688730	5695645	NA	NA	NA	NA	2589	1071	1.1752	0.480615713	2.54E-06	0
ENSMUSG00000024053.11	TALONT000833773	71310718	71275287	NA	NA	NA	NA	4170	2364	1.2298	0.37331528	2.54E-06	0
ENSMUSG00000001911.16	TALONT001202567	84703895	84701987	NA	NA	NA	NA	1802	462	1.1448	0.284119692	2.52E-06	0
ENSMUSG00000017707.9	TALONT000739776	163644998	163631095	NA	NA	NA	NA	2216	831	0.994	0.127174711	2.51E-06	0
ENSMUSG00000092329.1	TALONT001225354	121590421	121598046	NA	NA	NA	NA	1758	378	1.3191	0.529558325	2.49E-06	0
ENSMUSG00000038301.15	TALONT000755897	51559053	51560389	NA	NA	NA	NA	1337	177	0.5099	-0.045577727	2.44E-06	0
ENSMUSG00000036120.10	TALONT001189800	70131918	70131599	NA	NA	NA	NA	1443	237	0.7397	0.014232418	2.43E-06	0
ENSMUSG00000032481.17	TALONT000528741	110237819	110239216	NA	NA	NA	NA	1398	216	0.6288	-0.041860004	2.40E-06	0
ENSMUSG00000030337.16	TALONT000829449	125232620	125237010	NA	NA	NA	NA	1429	219	0.8258	0.008278638	2.39E-06	0
ENSMUSG00000037936.15	TALONT000531625	125340757	125284045	NA	NA	NA	NA	3195	1563	1.3126	0.357542787	2.29E-06	0
ENSMUSG00000055531.12	TALONT000727442	117376839	117366184	NA	NA	NA	NA	1704	378	1.2674	0.198096523	2.23E-06	0
ENSMUSG00000064351.1	TALONT000591804	5326	6853	NA	NA	NA	NA	1528	303	1.0451	-0.200284165	2.06E-06	0
ENSMUSG00000039050.8	TALONT000798415	180119320	180120758	NA	NA	NA	NA	1439	237	0.6978	-0.059608663	2.05E-06	0
ENSMUSG00000032803.15	TALONT000470029	103357329	103358649	NA	NA	NA	NA	1321	162	0.6804	-0.199917093	2.04E-06	0
ENSMUSG00000004897.16	TALONT000844687	87914473	87916126	NA	NA	NA	NA	1443	282	0.4655	-0.23821196	2.03E-06	0
ENSMUSG00000019996.17	TALONT000616854	20267123	20281522	NA	NA	NA	NA	2717	1185	1.1032	0.335459063	1.97E-06	0
ENSMUSG00000092329.1	TALONT001227338	122633410	122699109	NA	NA	NA	NA	1639	399	0.5886	-0.021591103	1.95E-06	0
ENSMUSG00000054770.16	TALONT000233964	58015359	57996312	NA	NA	NA	NA	1312	123	1.1304	-0.24208081	1.92E-06	0
ENSMUSG00000023467.18	TALONT000962664	45492885	45501593	NA	NA	NA	NA	1970	600	1.2333	0.100276203	1.89E-06	0
ENSMUSG00000032698.15	TALONT000511959	103957911	103981855	NA	NA	NA	NA	1370	168	0.729	-0.035523586	1.82E-06	0
ENSMUSG00000031785.16	TALONT001210670	95011498	95014208	NA	NA	NA	NA	1668	321	1.1462	0.370513168	1.82E-06	0
ENSMUSG00000030678.7	TALONT001121716	127026228	127023168	NA	NA	NA	NA	2193	762	0.8714	0.406239185	1.80E-06	0
ENSMUSG00000092329.1	TALONT001227285	122633410	122699072	NA	NA	NA	NA	1602	363	0.5484	0.001040991	1.78E-06	0
ENSMUSG00000040725.13	TALONT000908358	25754341	25724844	NA	NA	NA	NA	3873	2130	0.887	0.35119153	1.77E-06	0
ENSMUSG00000030678.7	TALONT001121709	127024876	127023168	NA	NA	NA	NA	1511	237	0.8853	0.176424409	1.71E-06	0
ENSMUSG00000004895.9	TALONT000843502	87884875	87870149	NA	NA	NA	NA	2731	1179	1.2356	0.311457315	1.65E-06	0
ENSMUSG00000019982.15	TALONT000618039	21146186	21126289	NA	NA	NA	NA	2201	789	0.8822	0.213879495	1.64E-06	0
ENSMUSG00000041645.14	TALONT001006590	103425779	103417793	NA	NA	NA	NA	3637	1917	1.2062	0.286282526	1.59E-06	0
ENSMUSG00000008200.15	TALONT000481666	90745604	90748348	NA	NA	NA	NA	1876	600	0.6318	-0.197991809	1.59E-06	0
ENSMUSG00000031785.16	TALONT001209811	94977107	95012898	NA	NA	NA	NA	2301	810	1.2383	0.434562379	1.58E-06	0
ENSMUSG00000028528.17	TALONT001011729	101507871	101533289	NA	NA	NA	NA	1604	366	0.6236	-0.105859026	1.56E-06	0
ENSMUSG00000064147.7	TALONT000567279	29114102	29135056	NA	NA	NA	NA	1881	495	0.9437	0.391907593	1.52E-06	0
ENSMUSG00000015937.15	TALONT001066866	56104302	56074392	NA	NA	NA	NA	1373	162	0.9246	-0.165012745	1.50E-06	0
ENSMUSG00000037608.16	TALONT000616941	20312469	20319272	NA	NA	NA	NA	1401	210	0.8206	-0.304939141	1.45E-06	0
ENSMUSG00000022141.7	TALONT000164090	8444125	8365943	NA	NA	NA	NA	2006	639	1.0232	0.019078741	1.43E-06	0
ENSMUSG00000038578.15	TALONT000995553	59438206	59424150	NA	NA	NA	NA	1829	483	0.7428	0.235754444	1.36E-06	0
ENSMUSG00000041112.17	TALONT001038260	20090216	20374275	NA	NA	NA	NA	3014	1398	1.1601	0.339793364	1.36E-06	0
ENSMUSG00000022234.15	TALONT000179153	31601601	31595843	NA	NA	NA	NA	1991	549	1.2227	0.437507644	1.34E-06	0
ENSMUSG00000042323.17	TALONT001122846	31118729	31120041	NA	NA	NA	NA	1313	114	0.6948	-0.103931066	1.32E-06	0
ENSMUSG00000041645.14	TALONT001006601	103425779	103417793	NA	NA	NA	NA	3652	1917	1.2062	0.286282526	1.30E-06	0
ENSMUSG00000060992.9	TALONT000437063	103289101	103299865	NA	NA	NA	NA	1641	270	1.2084	0.395870644	1.29E-06	0
ENSMUSG00000021196.14	TALONT001034827	6648571	6614799	NA	NA	NA	NA	2408	906	1.016	0.395192408	1.28E-06	0
ENSMUSG00000020412.16	TALONT000155347	4637747	4665715	NA	NA	NA	NA	2413	912	1.1814	0.292626704	1.28E-06	0
ENSMUSG00000013236.17	TALONT000810735	56476340	56436191	NA	NA	NA	NA	3351	1635	1.2851	0.505371526	1.28E-06	0
ENSMUSG00000005846.12	TALONT000447710	11203147	11193737	NA	NA	NA	NA	1929	585	0.7563	0.052413192	1.28E-06	0
ENSMUSG00000029505.17	TALONT000382680	110770492	110756766	NA	NA	NA	NA	2947	1362	1.0649	0.222077436	1.24E-06	0
ENSMUSG00000031785.16	TALONT001210522	95003247	95014199	NA	NA	NA	NA	3216	1539	1.2562	0.398754869	1.20E-06	0
ENSMUSG00000021998.16	TALONT001154994	75212331	75230824	NA	NA	NA	NA	2392	876	1.2813	0.347669134	1.20E-06	0
ENSMUSG00000030609.18	TALONT001000072	78895854	78908378	NA	NA	NA	NA	1597	237	0.901	0.49939558	1.18E-06	0
ENSMUSG00000057897.14	TALONT000171266	6010115	6006470	NA	NA	NA	NA	1790	495	0.531	-0.048150507	1.11E-06	0
ENSMUSG00000055447.19	TALONT000491393	49855076	49898943	NA	NA	NA	NA	2393	921	1.1244	0.07936198	1.10E-06	0
ENSMUSG00000039473.8	TALONT000445447	5049386	5063776	NA	NA	NA	NA	2106	669	1.0299	0.261605921	1.09E-06	0
ENSMUSG00000031620.16	TALONT001197834	75711444	75713196	NA	NA	NA	NA	1753	387	1.2021	0.139200623	1.09E-06	0
ENSMUSG00000090266.10	TALONT000804309	116849900	116853094	NA	NA	NA	NA	1398	189	0.4516	-0.101632262	1.09E-06	0
ENSMUSG00000004221.16	TALONT000631327	74410397	74428876	NA	NA	NA	NA	1519	207	1.2875	0.021955397	1.09E-06	0
ENSMUSG00000111497.1	TALONT000179675	21079209	21075496	NA	NA	NA	NA	1948	540	0.832	0.362797156	1.07E-06	0
ENSMUSG00000013236.17	TALONT000810710	56476340	56435014	NA	NA	NA	NA	3971	2148	1.115	0.432352065	1.04E-06	0
ENSMUSG00000004221.16	TALONT000631326	74410397	74428880	NA	NA	NA	NA	1523	207	1.2875	0.021955397	1.03E-06	0
ENSMUSG00000020271.17	TALONT000227910	32644565	32645952	NA	NA	NA	NA	1388	156	0.7115	-0.087593461	1.03E-06	0
ENSMUSG00000060470.7	TALONT001210819	95020762	95045250	NA	NA	NA	NA	2603	1056	1.0749	0.32127769	1.02E-06	0
ENSMUSG00000048445.6	TALONT000914172	120932716	120919581	NA	NA	NA	NA	2149	651	1.2688	0.457538414	9.68E-07	0
ENSMUSG00000036112.15	TALONT000715975	93889538	93880138	NA	NA	NA	NA	1754	330	1.0713	0.547784094	9.25E-07	0
ENSMUSG00000031537.15	TALONT001179608	22706470	22671745	NA	NA	NA	NA	2882	1260	1.2205	0.358365535	9.21E-07	0
ENSMUSG00000030744.13	TALONT001027245	99482570	99478951	NA	NA	NA	NA	1761	354	1.1155	0.384316315	9.05E-07	0
ENSMUSG00000111497.1	TALONT000180549	21091759	21079514	NA	NA	NA	NA	3652	1887	1.1	0.393280858	8.97E-07	0
ENSMUSG00000020719.14	TALONT000749233	106784880	106782256	NA	NA	NA	NA	2527	1020	1.0475	0.089185351	8.78E-07	0
ENSMUSG00000092592.1	TALONT000943044	41492294	41493869	NA	NA	NA	NA	1576	300	0.6956	-0.094401773	8.64E-07	0
ENSMUSG00000111497.1	TALONT000180572	21091759	21079514	NA	NA	NA	NA	3655	1887	1.1	0.393280858	8.63E-07	0
ENSMUSG00000001228.14	TALONT000808985	56303321	56312054	NA	NA	NA	NA	2028	561	1.1062	0.43041204	8.51E-07	0
ENSMUSG00000009995.17	TALONT000629680	74282726	74284801	NA	NA	NA	NA	1674	288	1.1522	0.302674586	8.46E-07	0
ENSMUSG00000029530.16	TALONT000587513	123699627	123717549	NA	NA	NA	NA	1379	162	0.6527	-0.245439719	8.27E-07	0
ENSMUSG00000022175.9	TALONT001133554	54467764	54470277	NA	NA	NA	NA	2161	693	1.0574	0.271338327	8.25E-07	0
ENSMUSG00000030662.10	TALONT001166494	120911224	120946218	NA	NA	NA	NA	3240	1572	1.0923	0.22246235	8.21E-07	0
ENSMUSG00000025899.14	TALONT000157758	3349613	3351011	NA	NA	NA	NA	1399	165	0.7007	-0.180796068	8.20E-07	0
ENSMUSG00000020719.14	TALONT000749298	106786909	106782256	NA	NA	NA	NA	3155	1533	0.954	0.073630642	8.03E-07	0
ENSMUSG00000028060.14	TALONT000848909	88685803	88688062	NA	NA	NA	NA	1804	396	1.1763	0.245616457	7.97E-07	0
ENSMUSG00000013236.17	TALONT000810717	56476340	56435014	NA	NA	NA	NA	3991	2148	1.115	0.432352065	7.97E-07	0
ENSMUSG00000027360.5	TALONT000584044	126618518	126606482	NA	NA	NA	NA	1933	495	1.0334	0.343606612	7.64E-07	0
ENSMUSG00000039473.8	TALONT000445446	5049386	5063074	NA	NA	NA	NA	2002	567	1.0412	0.224130132	7.62E-07	0
ENSMUSG00000028451.12	TALONT000981271	42979963	42983640	NA	NA	NA	NA	1573	255	0.9926	-0.005507283	7.62E-07	0
ENSMUSG00000028960.20	TALONT001139388	149425882	149381411	NA	NA	NA	NA	2349	861	0.7234	0.301266966	7.57E-07	0
ENSMUSG00000023467.18	TALONT000963572	45493108	45509768	NA	NA	NA	NA	2040	600	1.2333	0.100276203	7.52E-07	0
ENSMUSG00000092329.1	TALONT001224573	120487656	120566540	NA	NA	NA	NA	2088	627	0.8828	0.371747705	7.52E-07	0
ENSMUSG00000043733.14	TALONT000479906	121191202	121149234	NA	NA	NA	NA	2973	1335	1.083	0.316700124	7.22E-07	0
ENSMUSG00000024528.8	TALONT000906953	52465693	52477846	NA	NA	NA	NA	1729	339	1.008	0.262769672	7.18E-07	0
ENSMUSG00000092329.1	TALONT001229804	123927167	123949265	NA	NA	NA	NA	1641	255	0.882	0.415645443	7.12E-07	0
ENSMUSG00000092329.1	TALONT001227340	122633410	122699109	NA	NA	NA	NA	1717	399	0.5886	-0.021591103	6.98E-07	0
ENSMUSG00000092329.1	TALONT001227284	122633410	122699107	NA	NA	NA	NA	1715	396	0.5886	-0.017672038	6.89E-07	0
ENSMUSG00000054766.13	TALONT000387649	30069434	30071429	NA	NA	NA	NA	1580	219	1.1965	0.135401855	6.85E-07	0
ENSMUSG00000031586.17	TALONT001183142	33929476	33834454	NA	NA	NA	NA	1872	423	1.1175	0.407327342	6.79E-07	0
ENSMUSG00000092329.1	TALONT001229805	123927167	123949269	NA	NA	NA	NA	1645	255	0.882	0.415645443	6.75E-07	0
ENSMUSG00000026880.11	TALONT000406701	35313983	35315341	NA	NA	NA	NA	1359	159	0.422	-0.309107013	6.69E-07	0
ENSMUSG00000070280.13	TALONT000559886	119349958	119341685	NA	NA	NA	NA	2008	564	0.9387	0.265773952	6.51E-07	0
ENSMUSG00000021270.13	TALONT001014449	110694023	110691649	NA	NA	NA	NA	2672	1089	1.1498	0.238750578	6.35E-07	0
ENSMUSG00000078970.5	TALONT000189134	17203198	17211568	NA	NA	NA	NA	1544	201	0.8723	0.187941146	6.24E-07	0
ENSMUSG00000017707.9	TALONT000739661	163644998	163631095	NA	NA	NA	NA	2322	831	0.994	0.127174711	6.20E-07	0
ENSMUSG00000025130.11	TALONT000857734	120568174	120561260	NA	NA	NA	NA	2050	555	1.1659	0.411211327	5.95E-07	0
ENSMUSG00000030678.7	TALONT001121735	127024876	127023168	NA	NA	NA	NA	1705	285	1.077	0.386322001	5.91E-07	0
ENSMUSG00000037321.17	TALONT000587534	34187553	34190768	NA	NA	NA	NA	2307	783	1.0097	0.35089838	5.89E-07	0
ENSMUSG00000020719.14	TALONT000749308	106784414	106782256	NA	NA	NA	NA	2360	852	1.1567	0.082474943	5.82E-07	0
ENSMUSG00000008429.8	TALONT000201231	25150820	25113943	NA	NA	NA	NA	2036	615	0.8705	0.04797922	5.76E-07	0
ENSMUSG00000025130.11	TALONT000857811	120568174	120561260	NA	NA	NA	NA	2054	555	1.1659	0.411211327	5.64E-07	0
ENSMUSG00000022463.8	TALONT000316405	82197618	82205379	NA	NA	NA	NA	2150	648	0.9425	0.410851226	5.49E-07	0
ENSMUSG00000005683.8	TALONT000762699	128360968	128362479	NA	NA	NA	NA	1512	204	0.7211	0.005845211	5.47E-07	0
ENSMUSG00000020048.13	TALONT000709374	86705307	86698438	NA	NA	NA	NA	2562	999	1.1116	0.196977972	5.44E-07	0
ENSMUSG00000021546.18	TALONT001070819	58402064	58399212	NA	NA	NA	NA	1678	300	0.9916	0.130367159	5.40E-07	0
ENSMUSG00000004789.10	TALONT000984548	85132619	85134089	NA	NA	NA	NA	1471	147	0.9675	0.027967012	5.29E-07	0
ENSMUSG00000001911.16	TALONT001202539	84703895	84701987	NA	NA	NA	NA	1921	462	1.1448	0.284119692	5.23E-07	0
ENSMUSG00000002668.8	TALONT000815571	57078390	57073883	NA	NA	NA	NA	2329	804	1.0638	0.234546819	5.07E-07	0
ENSMUSG00000029729.12	TALONT000652159	138097617	138099130	NA	NA	NA	NA	1514	174	0.9271	0.083629952	5.03E-07	0
ENSMUSG00000030431.8	TALONT000873628	4789005	4785279	NA	NA	NA	NA	1631	267	1.1977	-0.048593666	5.01E-07	0
ENSMUSG00000021270.13	TALONT001014627	110696252	110693876	NA	NA	NA	NA	2799	1158	1.1549	0.367863808	4.94E-07	0
ENSMUSG00000032898.9	TALONT000470992	117976454	117987572	NA	NA	NA	NA	2291	729	1.211	0.451736999	4.86E-07	0
ENSMUSG00000031785.16	TALONT001210606	95006200	95014191	NA	NA	NA	NA	2500	900	1.2313	0.428883363	4.85E-07	0
ENSMUSG00000013846.10	TALONT000241588	67176632	67153170	NA	NA	NA	NA	1548	246	0.5605	-0.056194945	4.81E-07	0
ENSMUSG00000005705.10	TALONT001214284	105617316	105609702	NA	NA	NA	NA	1680	285	1.1287	0.122586762	4.79E-07	0
ENSMUSG00000021391.10	TALONT001059210	49493620	49495122	NA	NA	NA	NA	1503	177	0.9821	-0.073953996	4.55E-07	0
ENSMUSG00000004207.14	TALONT000644967	60299779	60302594	NA	NA	NA	NA	1528	213	1.1904	-0.299983948	4.52E-07	0
ENSMUSG00000030067.17	TALONT000788335	99266347	99076045	NA	NA	NA	NA	2008	519	1.2993	0.232963366	4.51E-07	0
ENSMUSG00000030082.14	TALONT000781503	88508562	88505293	NA	NA	NA	NA	2276	705	1.287	0.461036134	4.50E-07	0
ENSMUSG00000041859.10	TALONT000173689	20820131	20810232	NA	NA	NA	NA	3372	1593	1.2884	0.465806429	4.49E-07	0
ENSMUSG00000031586.17	TALONT001183144	33929476	33834454	NA	NA	NA	NA	1907	423	1.1175	0.407327342	4.28E-07	0
ENSMUSG00000041890.17	TALONT000399734	114773314	114766557	NA	NA	NA	NA	1887	456	0.7185	0.236996171	3.97E-07	0
ENSMUSG00000025034.9	TALONT000312062	46501398	46515257	NA	NA	NA	NA	2297	690	1.2399	0.650629111	3.89E-07	0
ENSMUSG00000030337.16	TALONT000829426	125232614	125237010	NA	NA	NA	NA	1567	219	0.8258	0.008278638	3.86E-07	0
ENSMUSG00000028717.12	TALONT001023552	115068277	115070043	NA	NA	NA	NA	1767	339	1.0955	0.151925745	3.76E-07	0
ENSMUSG00000021546.18	TALONT001070818	58402393	58399212	NA	NA	NA	NA	1710	300	0.9916	0.130367159	3.54E-07	0
ENSMUSG00000048967.16	TALONT001189056	69901542	69894410	NA	NA	NA	NA	1985	435	1.2886	0.595566021	3.52E-07	0
ENSMUSG00000021270.13	TALONT001014451	110694571	110691649	NA	NA	NA	NA	2718	1089	1.1498	0.238750578	3.46E-07	0
ENSMUSG00000026239.14	TALONT000313383	86563117	86526950	NA	NA	NA	NA	1584	222	0.4838	0.21855437	3.46E-07	0
ENSMUSG00000028790.13	TALONT001067616	129741779	129725722	NA	NA	NA	NA	2371	801	1.0307	0.347091126	3.45E-07	0
ENSMUSG00000054150.12	TALONT001007942	105009991	104968191	NA	NA	NA	NA	2487	867	1.2373	0.428309506	3.38E-07	0
ENSMUSG00000028452.7	TALONT000981325	43000162	42993828	NA	NA	NA	NA	1967	459	1.1596	0.359755468	3.29E-07	0
ENSMUSG00000020719.14	TALONT000749200	106785136	106782256	NA	NA	NA	NA	2694	1092	1.0609	0.073879788	3.07E-07	0
ENSMUSG00000007589.9	TALONT001137917	55678172	55679605	NA	NA	NA	NA	1434	129	0.7612	-0.187974233	3.05E-07	0
ENSMUSG00000092329.1	TALONT001226351	122466145	122476064	NA	NA	NA	NA	1785	303	1.1186	0.405862939	3.03E-07	0
ENSMUSG00000070034.13	TALONT000302985	85598629	85591789	NA	NA	NA	NA	2146	618	1.055	0.276231616	2.99E-07	0
ENSMUSG00000030849.18	TALONT001155778	133123658	132988351	NA	NA	NA	NA	2979	1263	1.17	0.414168483	2.87E-07	0
ENSMUSG00000046201.9	TALONT000532273	3114866	3146175	NA	NA	NA	NA	1654	258	0.6644	0.187898624	2.86E-07	0
ENSMUSG00000043962.16	TALONT001054288	126202570	126180814	NA	NA	NA	NA	2632	1044	0.8797	0.119486151	2.83E-07	0
ENSMUSG00000019982.15	TALONT000618035	21142962	21126289	NA	NA	NA	NA	1946	468	0.8386	0.27237038	2.78E-07	0
ENSMUSG00000031889.9	TALONT001213046	105225145	105239671	NA	NA	NA	NA	1758	279	1.2995	0.278620437	2.73E-07	0
ENSMUSG00000027466.15	TALONT000685007	152332034	152324440	NA	NA	NA	NA	2408	804	1.0676	0.414772823	2.71E-07	0
ENSMUSG00000029328.15	TALONT000340367	100038720	100034984	NA	NA	NA	NA	2485	906	0.9919	0.168326224	2.68E-07	0
ENSMUSG00000092329.1	TALONT001229907	123964368	123983122	NA	NA	NA	NA	2166	645	0.6761	0.343642741	2.62E-07	0
ENSMUSG00000060036.14	TALONT000298692	80080896	80080552	NA	NA	NA	NA	1771	267	1.2679	0.429243795	2.57E-07	0
ENSMUSG00000061130.13	TALONT000858585	84957958	84995765	NA	NA	NA	NA	2523	930	1.0456	0.16424832	2.54E-07	0
ENSMUSG00000030654.9	TALONT001083852	118118889	118120410	NA	NA	NA	NA	1522	129	0.9353	0.140451709	2.50E-07	0
ENSMUSG00000023467.18	TALONT000962644	45492359	45494788	NA	NA	NA	NA	1859	375	1.2947	0.141632087	2.50E-07	0
ENSMUSG00000092329.1	TALONT001229159	123442981	123463262	NA	NA	NA	NA	3124	1347	1.3088	0.507918501	2.44E-07	0
ENSMUSG00000019982.15	TALONT000618834	21160696	21150540	NA	NA	NA	NA	2507	918	0.7759	0.242446708	2.22E-07	0
ENSMUSG00000063358.17	TALONT000454584	17043686	17045281	NA	NA	NA	NA	1596	234	0.4761	-0.001498652	2.15E-07	0
ENSMUSG00000024991.8	TALONT000330822	60768708	60762304	NA	NA	NA	NA	2531	912	1.134	0.202016619	2.07E-07	0
ENSMUSG00000004897.16	TALONT000844675	87914061	87916122	NA	NA	NA	NA	1616	282	0.4655	-0.23821196	2.07E-07	0
ENSMUSG00000029647.15	TALONT000723086	147545606	147547246	NA	NA	NA	NA	1641	270	0.5561	-0.057135137	2.07E-07	0
ENSMUSG00000055027.17	TALONT000766243	71283964	71271840	NA	NA	NA	NA	1692	267	0.6911	0.175436403	2.02E-07	0
ENSMUSG00000028644.17	TALONT001034129	119189806	119185822	NA	NA	NA	NA	2456	861	0.9913	0.188685478	1.98E-07	0
ENSMUSG00000021635.14	TALONT001094221	100650950	100643603	NA	NA	NA	NA	1828	399	0.7346	-0.016266485	1.95E-07	0
ENSMUSG00000013236.17	TALONT000810737	56476340	56436191	NA	NA	NA	NA	3497	1635	1.2851	0.505371526	1.86E-07	0
ENSMUSG00000034640.9	TALONT000835601	65528000	65533098	NA	NA	NA	NA	2508	933	0.9551	-0.035510266	1.84E-07	0
ENSMUSG00000020917.17	TALONT000697463	100527795	100504293	NA	NA	NA	NA	3424	1599	1.1673	0.387590284	1.80E-07	0
ENSMUSG00000020189.15	TALONT000721210	111164752	111205725	NA	NA	NA	NA	1436	132	0.4995	-0.294313832	1.78E-07	0
ENSMUSG00000047789.5	TALONT001104860	112660751	112670894	NA	NA	NA	NA	1430	132	0.6686	-0.419428331	1.77E-07	0
ENSMUSG00000061032.9	TALONT000665222	78412820	78411023	NA	NA	NA	NA	2020	477	0.9891	0.349062877	1.74E-07	0
ENSMUSG00000006304.14	TALONT000280722	74259994	74261379	NA	NA	NA	NA	1386	117	0.8805	-0.6970096	1.70E-07	0
ENSMUSG00000024983.10	TALONT000324119	55316295	55500737	NA	NA	NA	NA	2149	564	1.1565	0.367750114	1.67E-07	0
ENSMUSG00000040274.11	TALONT000160062	3341023	3391612	NA	NA	NA	NA	1965	378	1.2916	0.556734	1.67E-07	0
ENSMUSG00000023467.18	TALONT000962761	45493108	45510359	NA	NA	NA	NA	2155	600	1.2333	0.100276203	1.65E-07	0
ENSMUSG00000032204.13	TALONT000354989	71162973	71112385	NA	NA	NA	NA	2388	783	1.1372	0.193618886	1.65E-07	0
ENSMUSG00000031431.13	TALONT000665658	140542511	140541107	NA	NA	NA	NA	1790	243	1.1898	0.551639693	1.63E-07	0
ENSMUSG00000030678.7	TALONT001121720	127026228	127023168	NA	NA	NA	NA	2450	810	0.9225	0.465917019	1.62E-07	0
ENSMUSG00000022812.14	TALONT000484902	38089001	38090613	NA	NA	NA	NA	1613	159	0.8223	0.318223167	1.61E-07	0
ENSMUSG00000002870.8	TALONT000782235	88892945	88884110	NA	NA	NA	NA	2670	942	1.3251	0.563726854	1.56E-07	0
ENSMUSG00000026860.16	TALONT000389708	30359143	30350380	NA	NA	NA	NA	2267	627	1.1806	0.540439872	1.50E-07	0
ENSMUSG00000023010.15	TALONT000397504	99404414	99410044	NA	NA	NA	NA	2095	513	1.1941	0.349474528	1.49E-07	0
ENSMUSG00000000594.7	TALONT000309388	55109378	55110896	NA	NA	NA	NA	1519	165	0.7965	-0.292711587	1.46E-07	0
ENSMUSG00000039515.11	TALONT000390266	30416039	30439022	NA	NA	NA	NA	2176	564	1.2146	0.426338677	1.43E-07	0
ENSMUSG00000032342.13	TALONT000377418	78470093	78481724	NA	NA	NA	NA	1812	342	0.7904	0.12474797	1.41E-07	0
ENSMUSG00000026860.16	TALONT000389694	30359143	30350380	NA	NA	NA	NA	2272	627	1.1806	0.540439872	1.40E-07	0
ENSMUSG00000092329.1	TALONT001229162	123442981	123463262	NA	NA	NA	NA	3211	1383	1.3244	0.489839226	1.36E-07	0
ENSMUSG00000006304.14	TALONT000278724	74236517	74252510	NA	NA	NA	NA	1788	276	1.1102	0.258397401	1.33E-07	0
ENSMUSG00000015937.15	TALONT001066807	56104889	56074392	NA	NA	NA	NA	1558	162	0.9246	-0.165012745	1.31E-07	0
ENSMUSG00000019370.10	TALONT000890666	16917386	16916976	NA	NA	NA	NA	1842	390	0.563	0.037445766	1.29E-07	0
ENSMUSG00000027379.13	TALONT000592651	127831720	127824059	NA	NA	NA	NA	2181	672	0.631	-0.054790787	1.27E-07	0
ENSMUSG00000033793.12	TALONT000155392	5139357	5140834	NA	NA	NA	NA	1478	168	0.7178	-0.59078116	1.21E-07	0
ENSMUSG00000033253.18	TALONT001032608	118409163	118405551	NA	NA	NA	NA	1738	261	0.9554	0.10687593	1.18E-07	0
ENSMUSG00000020225.10	TALONT000730440	120208750	120217504	NA	NA	NA	NA	2157	666	0.5473	-0.149131719	1.15E-07	0
ENSMUSG00000023010.15	TALONT000397526	99405861	99410049	NA	NA	NA	NA	1930	360	1.2034	0.352915633	1.11E-07	0
ENSMUSG00000035722.15	TALONT000675695	79996457	79999289	NA	NA	NA	NA	1726	282	0.6292	0.034400729	1.10E-07	0
ENSMUSG00000041438.8	TALONT001216941	106911386	106912956	NA	NA	NA	NA	1571	162	0.8294	-0.117936113	1.09E-07	0
ENSMUSG00000061904.12	TALONT000712017	91121922	91117124	NA	NA	NA	NA	2619	957	0.9283	0.2091861	1.06E-07	0
ENSMUSG00000038902.14	TALONT000859751	94837567	94864088	NA	NA	NA	NA	2301	714	1.0656	0.021173813	1.04E-07	0
ENSMUSG00000021957.7	TALONT001121310	30567545	30573620	NA	NA	NA	NA	2468	768	1.2848	0.478773533	1.03E-07	0
ENSMUSG00000055065.7	TALONT000290774	79546195	79538978	NA	NA	NA	NA	2502	861	1.0385	0.128454909	9.94E-08	0
ENSMUSG00000092329.1	TALONT001226825	122506387	122551329	NA	NA	NA	NA	1810	291	0.7101	0.351439514	9.62E-08	0
ENSMUSG00000037321.17	TALONT000587515	34187058	34190393	NA	NA	NA	NA	2564	897	0.9902	0.228674657	9.35E-08	0
ENSMUSG00000031924.4	TALONT001217397	107183578	107185247	NA	NA	NA	NA	1670	246	0.6098	-0.134364051	8.54E-08	0
ENSMUSG00000031785.16	TALONT001210588	95005753	95014176	NA	NA	NA	NA	2633	900	1.2313	0.428883363	8.38E-08	0
ENSMUSG00000024219.16	TALONT000563522	27909306	27978489	NA	NA	NA	NA	2351	735	0.8291	0.186493048	8.30E-08	0
ENSMUSG00000001016.12	TALONT000857331	90476140	90484454	NA	NA	NA	NA	2173	609	0.8542	0.034146428	8.14E-08	0
ENSMUSG00000073771.11	TALONT001028196	117121198	117120861	NA	NA	NA	NA	1767	285	0.6334	0.110665294	8.07E-08	0
ENSMUSG00000000861.15	TALONT000214038	24125309	24127072	NA	NA	NA	NA	1764	312	0.5887	-0.074934135	8.07E-08	0
ENSMUSG00000020914.17	TALONT000686732	99024046	99018941	NA	NA	NA	NA	2231	639	1.0422	0.041164737	7.89E-08	0
ENSMUSG00000001416.13	TALONT000845925	88297116	88300850	NA	NA	NA	NA	1660	231	0.7385	-0.197385635	7.73E-08	0
ENSMUSG00000032449.13	TALONT000456586	97110911	97100239	NA	NA	NA	NA	1712	210	0.9197	0.147331272	7.59E-08	0
ENSMUSG00000029925.13	TALONT000748496	38918980	39002839	NA	NA	NA	NA	2094	522	0.8584	0.13618071	7.12E-08	0
ENSMUSG00000030082.14	TALONT000781498	88507172	88505293	NA	NA	NA	NA	2158	513	1.1501	0.409374525	7.05E-08	0
ENSMUSG00000025234.11	TALONT000295719	59485979	59426178	NA	NA	NA	NA	2441	735	1.0736	0.48714371	6.79E-08	0
ENSMUSG00000020472.14	TALONT000323121	59510720	59506886	NA	NA	NA	NA	1906	372	0.5142	0.277627552	6.73E-08	0
ENSMUSG00000025871.18	TALONT001062081	54565182	54559324	NA	NA	NA	NA	1966	363	1.1692	0.337597807	6.72E-08	0
ENSMUSG00000024339.12	TALONT000588687	34204202	34207183	NA	NA	NA	NA	2234	609	0.9842	0.231456941	6.70E-08	0
ENSMUSG00000029198.3	TALONT000254749	36464998	36471056	NA	NA	NA	NA	1877	345	0.8974	0.094533279	6.68E-08	0
ENSMUSG00000025142.18	TALONT000902379	120672973	120675982	NA	NA	NA	NA	2141	624	0.4629	-0.153903012	6.39E-08	0
ENSMUSG00000028923.14	TALONT001115218	141078213	141067612	NA	NA	NA	NA	1844	309	0.8401	0.169340062	6.36E-08	0
ENSMUSG00000001741.12	TALONT001013511	83655279	83652962	NA	NA	NA	NA	2714	1038	0.5586	0.150828333	6.33E-08	0
ENSMUSG00000016087.13	TALONT000209309	32428006	32429730	NA	NA	NA	NA	1725	216	0.9855	0.064553098	6.32E-08	0
ENSMUSG00000060950.12	TALONT001018869	111678105	111682265	NA	NA	NA	NA	2322	639	1.167	0.40119994	6.30E-08	0
ENSMUSG00000060950.12	TALONT001018878	111678104	111682265	NA	NA	NA	NA	2323	639	1.167	0.40119994	6.22E-08	0
ENSMUSG00000024966.9	TALONT000206706	7035496	7021171	NA	NA	NA	NA	3144	1290	1.2328	0.452979505	5.96E-08	0
ENSMUSG00000013160.7	TALONT001213940	105565783	105530993	NA	NA	NA	NA	2178	498	1.2686	0.483130635	5.81E-08	0
ENSMUSG00000062480.12	TALONT000539671	12936857	12916629	NA	NA	NA	NA	1975	438	0.8803	-0.054700327	5.79E-08	0
ENSMUSG00000027035.10	TALONT000427773	68861037	69051976	NA	NA	NA	NA	2312	672	0.9986	0.145035104	5.57E-08	0
ENSMUSG00000027763.13	TALONT000833992	60529031	60614683	NA	NA	NA	NA	2567	888	0.8124	0.169722573	5.46E-08	0
ENSMUSG00000032342.13	TALONT000377420	78470002	78481724	NA	NA	NA	NA	1889	342	0.7904	0.12474797	5.10E-08	0
ENSMUSG00000020361.13	TALONT000298107	53262264	53264033	NA	NA	NA	NA	1770	315	0.5502	-0.243113515	5.08E-08	0
ENSMUSG00000051730.15	TALONT000431175	69885249	69879184	NA	NA	NA	NA	2083	501	0.9198	0.037695634	5.03E-08	0
ENSMUSG00000027940.18	TALONT000856266	90088072	90100896	NA	NA	NA	NA	1907	279	1.2115	0.438051054	4.95E-08	0
ENSMUSG00000059552.13	TALONT000373898	69580359	69582756	NA	NA	NA	NA	1860	327	0.7863	0.045533382	4.87E-08	0
ENSMUSG00000098530.1	TALONT001005168	102757541	102743394	NA	NA	NA	NA	2804	1059	1.0238	0.136697293	4.64E-08	0
ENSMUSG00000025130.11	TALONT000857715	120571521	120561260	NA	NA	NA	NA	2248	555	1.1659	0.411211327	4.36E-08	0
ENSMUSG00000037946.11	TALONT001058910	49309181	49277616	NA	NA	NA	NA	3536	1611	1.1832	0.315875189	4.31E-08	0
ENSMUSG00000074221.12	TALONT000923528	30001688	30003269	NA	NA	NA	NA	1582	150	0.4704	-0.184230485	4.30E-08	0
ENSMUSG00000037366.14	TALONT001086031	134401545	134404180	NA	NA	NA	NA	1648	183	0.4468	-0.039353586	4.17E-08	0
ENSMUSG00000021458.17	TALONT001074148	63240004	63302877	NA	NA	NA	NA	1675	189	0.6918	-0.07133392	4.04E-08	0
ENSMUSG00000055067.15	TALONT000553043	179517788	179405419	NA	NA	NA	NA	2260	615	0.7958	0.214545966	4.01E-08	0
ENSMUSG00000022952.17	TALONT000518780	92825934	92644345	NA	NA	NA	NA	2735	957	0.9512	0.385886992	3.55E-08	0
ENSMUSG00000021180.9	TALONT001001172	100724781	100654489	NA	NA	NA	NA	2049	423	0.9571	0.217280581	3.50E-08	0
ENSMUSG00000020472.14	TALONT000323123	59509654	59506886	NA	NA	NA	NA	1957	372	0.5142	0.277627552	3.43E-08	0
ENSMUSG00000022186.14	TALONT000157600	4153728	4155344	NA	NA	NA	NA	1617	129	0.878	-0.157270946	3.37E-08	0
ENSMUSG00000023010.15	TALONT000397548	99406577	99410044	NA	NA	NA	NA	1747	240	0.537	-0.019568694	3.34E-08	0
ENSMUSG00000051790.15	TALONT000382501	69833982	69826079	NA	NA	NA	NA	4268	2160	1.2229	0.498821357	3.33E-08	0
ENSMUSG00000037112.16	TALONT000267487	51008741	50935577	NA	NA	NA	NA	2172	486	1.2246	0.296376529	3.19E-08	0
ENSMUSG00000036986.16	TALONT000293368	58249541	58234933	NA	NA	NA	NA	2966	1113	1.0824	0.48644975	3.15E-08	0
ENSMUSG00000022420.16	TALONT000295708	79772606	79774467	NA	NA	NA	NA	1862	321	0.5988	0.007992334	3.14E-08	0
ENSMUSG00000034875.5	TALONT000939064	35555154	35548123	NA	NA	NA	NA	1943	348	0.899	0.119997451	3.12E-08	0
ENSMUSG00000031586.17	TALONT001183114	33929476	33806850	NA	NA	NA	NA	2365	654	1.0093	0.316284935	3.10E-08	0
ENSMUSG00000024063.13	TALONT000836347	72939608	72941538	NA	NA	NA	NA	1931	405	0.4842	-0.147379045	3.02E-08	0
ENSMUSG00000020024.7	TALONT000716712	94688619	94721773	NA	NA	NA	NA	1941	366	0.9316	-0.07310529	2.87E-08	0
ENSMUSG00000026918.16	TALONT000379742	27475577	27459828	NA	NA	NA	NA	3014	1164	1.155	0.314484713	2.83E-08	0
ENSMUSG00000022824.12	TALONT000477871	33792840	33799577	NA	NA	NA	NA	2381	693	1.1812	-0.002244924	2.82E-08	0
ENSMUSG00000054640.15	TALONT000850949	81670001	81649638	NA	NA	NA	NA	3785	1803	1.1272	0.224780779	2.78E-08	0
ENSMUSG00000000441.17	TALONT000798937	115676236	115631368	NA	NA	NA	NA	2601	873	0.7784	0.185260314	2.71E-08	0
ENSMUSG00000027422.15	TALONT000652349	144010999	143990266	NA	NA	NA	NA	4211	2121	1.1167	0.397183561	2.60E-08	0
ENSMUSG00000015176.11	TALONT000307225	46081539	46085522	NA	NA	NA	NA	2717	912	1.1291	0.370986262	2.60E-08	0
ENSMUSG00000004897.16	TALONT000844657	87913313	87916132	NA	NA	NA	NA	1774	282	0.4655	-0.23821196	2.57E-08	0
ENSMUSG00000019210.10	TALONT000809803	120822588	120807652	NA	NA	NA	NA	1962	294	1.1801	0.356763069	2.44E-08	0
ENSMUSG00000027752.15	TALONT000831417	54734296	54728893	NA	NA	NA	NA	1590	102	0.8699	-0.262553799	2.41E-08	0
ENSMUSG00000000631.20	TALONT000454768	77763246	77780195	NA	NA	NA	NA	3095	1227	0.9511	0.369212235	2.39E-08	0
ENSMUSG00000021577.14	TALONT001079165	74350146	74339211	NA	NA	NA	NA	2308	642	0.7928	0.072884706	2.38E-08	0
ENSMUSG00000020962.14	TALONT000994621	91569886	91571521	NA	NA	NA	NA	1636	201	0.4874	-0.514083523	2.32E-08	0
ENSMUSG00000026276.20	TALONT000355747	93507713	93509388	NA	NA	NA	NA	1676	171	0.5886	-0.127253824	2.31E-08	0
ENSMUSG00000032399.8	TALONT000327446	64173393	64177477	NA	NA	NA	NA	2261	549	0.9943	0.337453276	2.28E-08	0
ENSMUSG00000058655.9	TALONT000411819	102089866	102096582	NA	NA	NA	NA	2106	417	1.1288	0.304250143	2.25E-08	0
ENSMUSG00000027367.16	TALONT000589865	127297107	127298932	NA	NA	NA	NA	1826	297	0.4782	-0.115330309	2.22E-08	0
ENSMUSG00000021676.10	TALONT001089299	95700513	95697127	NA	NA	NA	NA	1876	309	0.8974	-0.138288292	2.21E-08	0
ENSMUSG00000058655.9	TALONT000411639	102084161	102096582	NA	NA	NA	NA	2934	1092	0.9453	0.356165203	2.14E-08	0
ENSMUSG00000035929.11	TALONT000607040	35379617	35381874	NA	NA	NA	NA	2146	426	1.0835	0.473744448	2.14E-08	0
ENSMUSG00000002870.8	TALONT000782232	88897287	88884110	NA	NA	NA	NA	3239	1284	1.2836	0.564098894	2.12E-08	0
ENSMUSG00000042229.9	TALONT000410751	134499832	134501564	NA	NA	NA	NA	1733	231	0.7786	-0.364376256	2.11E-08	0
ENSMUSG00000055866.9	TALONT000348967	91453622	91455432	NA	NA	NA	NA	1811	267	0.6478	-0.130027865	1.98E-08	0
ENSMUSG00000019370.10	TALONT000890673	16917585	16916976	NA	NA	NA	NA	1986	390	0.563	0.037445766	1.92E-08	0
ENSMUSG00000025354.5	TALONT000770485	128804660	128808470	NA	NA	NA	NA	3327	1470	0.5025	0.117245214	1.90E-08	0
ENSMUSG00000020849.13	TALONT000439644	75754875	75765575	NA	NA	NA	NA	2106	399	1.1038	0.362968268	1.86E-08	0
ENSMUSG00000002748.7	TALONT000587347	135244106	135246129	NA	NA	NA	NA	2024	420	0.7404	-0.082686055	1.79E-08	0
ENSMUSG00000029438.9	TALONT000513298	123371018	123372979	NA	NA	NA	NA	1962	345	0.821	0.044359915	1.77E-08	0
ENSMUSG00000056952.13	TALONT000796992	113704034	113706683	NA	NA	NA	NA	2650	900	0.734	0.106421394	1.74E-08	0
ENSMUSG00000024937.15	TALONT000186159	5715796	5708425	NA	NA	NA	NA	2182	399	1.2436	0.695717699	1.74E-08	0
ENSMUSG00000009112.4	TALONT000809912	120836212	120849983	NA	NA	NA	NA	1674	168	0.644	-0.278768848	1.70E-08	0
ENSMUSG00000026463.17	TALONT000406589	133800637	133738663	NA	NA	NA	NA	2623	816	1.0927	0.332342586	1.65E-08	0
ENSMUSG00000060470.7	TALONT001210770	95020229	95034302	NA	NA	NA	NA	1800	204	0.8662	0.040744221	1.58E-08	0
ENSMUSG00000033721.16	TALONT000897917	109340653	109425478	NA	NA	NA	NA	2078	348	1.339	0.343451886	1.50E-08	0
ENSMUSG00000024949.17	TALONT000199604	6363690	6367108	NA	NA	NA	NA	1874	222	1.0517	0.196839284	1.43E-08	0
ENSMUSG00000052632.16	TALONT000937059	21111716	21113789	NA	NA	NA	NA	2074	336	1.1306	0.496724296	1.43E-08	0
ENSMUSG00000027947.11	TALONT000854473	89912955	89886043	NA	NA	NA	NA	2996	1110	1.1591	0.292384555	1.42E-08	0
ENSMUSG00000028923.14	TALONT001115259	141078213	141067612	NA	NA	NA	NA	1959	309	0.8401	0.169340062	1.39E-08	0
ENSMUSG00000043945.4	TALONT001026360	113420741	113662075	NA	NA	NA	NA	1856	228	0.8423	0.127675056	1.32E-08	0
ENSMUSG00000044308.17	TALONT000431309	69930067	69931833	NA	NA	NA	NA	1767	240	0.8661	-0.483779344	1.32E-08	0
ENSMUSG00000044229.9	TALONT000253859	48325340	48340834	NA	NA	NA	NA	1854	258	0.6027	-0.001057926	1.23E-08	0
ENSMUSG00000021758.14	TALONT001104767	112660540	112639599	NA	NA	NA	NA	1951	330	0.7819	-0.056624064	1.21E-08	0
ENSMUSG00000020340.16	TALONT000251050	46312227	46270669	NA	NA	NA	NA	3154	1182	1.3191	0.530956718	1.20E-08	0
ENSMUSG00000043945.4	TALONT001026383	113420741	113625812	NA	NA	NA	NA	1864	228	0.8423	0.127675056	1.19E-08	0
ENSMUSG00000043945.4	TALONT001026347	113420731	113597752	NA	NA	NA	NA	1866	228	0.8423	0.127675056	1.16E-08	0
ENSMUSG00000052949.14	TALONT000799887	116393131	116390050	NA	NA	NA	NA	1736	159	1.1007	-0.274643424	1.15E-08	0
ENSMUSG00000031785.16	TALONT001210628	95006970	95014176	NA	NA	NA	NA	2785	900	1.2313	0.428883363	1.13E-08	0
ENSMUSG00000024853.10	TALONT000173263	5295262	5286416	NA	NA	NA	NA	3834	1746	1.2611	0.422139384	1.07E-08	0
ENSMUSG00000020368.15	TALONT000269627	50304326	50296335	NA	NA	NA	NA	2867	978	1.1707	0.34086678	1.03E-08	0
ENSMUSG00000001847.14	TALONT000702531	143507327	143507105	NA	NA	NA	NA	1791	165	0.902	0.052664633	1.01E-08	0
ENSMUSG00000040731.13	TALONT000577752	134621949	134621648	NA	NA	NA	NA	1905	306	0.477	-0.067194778	1.01E-08	0
ENSMUSG00000043945.4	TALONT001026354	113420731	113625812	NA	NA	NA	NA	1878	228	0.8423	0.127675056	9.90E-09	0
ENSMUSG00000061032.9	TALONT000665203	78409258	78411023	NA	NA	NA	NA	1766	171	0.6808	-0.028992814	9.85E-09	0
ENSMUSG00000029202.12	TALONT000282514	65697750	65666311	NA	NA	NA	NA	2080	363	1.0558	0.21546556	9.83E-09	0
ENSMUSG00000009569.14	TALONT000449216	13256481	13328112	NA	NA	NA	NA	1866	252	0.8234	-0.110878272	9.70E-09	0
ENSMUSG00000031628.9	TALONT001185346	46636202	46638109	NA	NA	NA	NA	1908	240	1.0439	0.095683774	9.63E-09	0
ENSMUSG00000045106.12	TALONT000522526	104998963	105017043	NA	NA	NA	NA	1939	291	1.059	-0.100960554	9.53E-09	0
ENSMUSG00000047139.9	TALONT000634330	43582604	43584265	NA	NA	NA	NA	1662	123	0.4129	-0.159184892	9.53E-09	0
ENSMUSG00000044229.9	TALONT000253855	48325340	48340854	NA	NA	NA	NA	1874	258	0.6027	-0.001057926	9.46E-09	0
ENSMUSG00000032042.11	TALONT000215937	35204206	35210922	NA	NA	NA	NA	2158	447	0.8218	0.174870926	9.44E-09	0
ENSMUSG00000029014.14	TALONT000191918	21784989	21770550	NA	NA	NA	NA	2596	822	0.8303	0.01847132	9.19E-09	0
ENSMUSG00000043945.4	TALONT001026357	113420731	113932257	NA	NA	NA	NA	1887	228	0.8423	0.127675056	8.79E-09	0
ENSMUSG00000025646.9	TALONT000524402	109073755	109065799	NA	NA	NA	NA	3811	1785	0.8774	0.111809667	8.38E-09	0
ENSMUSG00000092329.1	TALONT001226913	122568004	122573130	NA	NA	NA	NA	3017	1050	1.2183	0.560008	8.05E-09	0
ENSMUSG00000058655.9	TALONT000411757	102088616	102097173	NA	NA	NA	NA	3009	1092	0.9453	0.356165203	7.97E-09	0
ENSMUSG00000006699.17	TALONT001098751	137328713	137321192	NA	NA	NA	NA	1695	141	0.5969	-0.281471415	7.81E-09	0
ENSMUSG00000092329.1	TALONT001227853	122944742	122946545	NA	NA	NA	NA	1804	219	0.6063	-0.22519561	7.59E-09	0
ENSMUSG00000020610.17	TALONT000764360	109426030	109431045	NA	NA	NA	NA	2257	504	0.9643	0.169316294	7.59E-09	0
ENSMUSG00000032480.17	TALONT000527416	110117358	110115582	NA	NA	NA	NA	1831	189	0.7654	0.057218366	7.56E-09	0
ENSMUSG00000026280.17	TALONT000358045	93768053	93789434	NA	NA	NA	NA	2847	960	1.1024	0.242085013	7.36E-09	0
ENSMUSG00000035949.15	TALONT000405172	34826172	34813009	NA	NA	NA	NA	2524	738	0.8204	0.087682003	7.02E-09	0
ENSMUSG00000023467.18	TALONT000962678	45492885	45510372	NA	NA	NA	NA	2398	600	1.2333	0.100276203	6.67E-09	0
ENSMUSG00000006782.16	TALONT000698024	100575218	100581728	NA	NA	NA	NA	3210	1203	1.1584	0.520578159	6.46E-09	0
ENSMUSG00000001017.15	TALONT000857623	90509191	90507626	NA	NA	NA	NA	1803	189	0.6802	-0.131319867	6.41E-09	0
ENSMUSG00000027423.15	TALONT000654573	144270377	144257993	NA	NA	NA	NA	2341	543	1.1339	0.210051504	6.38E-09	0
ENSMUSG00000060743.12	TALONT000567211	180813471	180810270	NA	NA	NA	NA	2036	294	0.9499	0.316511117	6.33E-09	0
ENSMUSG00000052752.15	TALONT000548969	24527766	24519246	NA	NA	NA	NA	1915	264	0.7679	-0.08325737	6.15E-09	0
ENSMUSG00000023467.18	TALONT000962651	45492885	45510385	NA	NA	NA	NA	2405	600	1.2333	0.100276203	6.09E-09	0
ENSMUSG00000023467.18	TALONT000962650	45492885	45510389	NA	NA	NA	NA	2408	600	1.2333	0.100276203	5.85E-09	0
ENSMUSG00000020611.14	TALONT000764106	109395914	109398217	NA	NA	NA	NA	2304	477	1.2527	0.358733451	5.77E-09	0
ENSMUSG00000029823.16	TALONT000747850	38561204	38562995	NA	NA	NA	NA	1792	138	0.9907	-0.044988782	5.75E-09	0
ENSMUSG00000031979.17	TALONT001230259	124520767	124528976	NA	NA	NA	NA	2224	405	1.2433	0.408773812	5.70E-09	0
ENSMUSG00000053436.15	TALONT000566218	28746271	28748405	NA	NA	NA	NA	2135	417	0.7619	0.064965366	5.67E-09	0
ENSMUSG00000005705.10	TALONT001214020	105617316	105605350	NA	NA	NA	NA	2017	285	1.1287	0.122586762	5.61E-09	0
ENSMUSG00000042292.18	TALONT000304874	81045289	81026717	NA	NA	NA	NA	1919	267	0.7113	-0.102329651	5.47E-09	0
ENSMUSG00000059895.13	TALONT000247604	73724782	73726799	NA	NA	NA	NA	2018	306	1.0314	0.020135469	5.47E-09	0
ENSMUSG00000092329.1	TALONT001225157	121096931	121108313	NA	NA	NA	NA	1901	201	1.0315	0.089239015	5.44E-09	0
ENSMUSG00000005705.10	TALONT001214053	105617316	105605350	NA	NA	NA	NA	2021	285	1.1287	0.122586762	5.32E-09	0
ENSMUSG00000022462.7	TALONT000347308	96699408	96698263	NA	NA	NA	NA	1936	207	0.8762	0.318124792	5.28E-09	0
ENSMUSG00000078427.3	TALONT000770820	128817500	128821591	NA	NA	NA	NA	1972	228	1.2163	0.186465973	5.17E-09	0
ENSMUSG00000019961.17	TALONT000713067	91171038	91158845	NA	NA	NA	NA	2562	678	1.1761	0.39601634	5.01E-09	0
ENSMUSG00000030199.16	TALONT000842664	134035700	134138789	NA	NA	NA	NA	1944	261	0.6921	0.055096441	5.00E-09	0
ENSMUSG00000091228.1	TALONT000634549	93968221	93959513	NA	NA	NA	NA	2310	459	1.222	0.472869512	4.98E-09	0
ENSMUSG00000063316.13	TALONT000711429	101442438	101445220	NA	NA	NA	NA	2088	255	1.2027	0.637343678	4.80E-09	0
ENSMUSG00000041164.15	TALONT000177557	6402407	6406074	NA	NA	NA	NA	2456	627	0.8933	0.27754497	4.77E-09	0
ENSMUSG00000028344.12	TALONT000989667	48279558	48309202	NA	NA	NA	NA	2068	345	0.9302	0.025577157	4.77E-09	0
ENSMUSG00000001380.7	TALONT000896925	36783011	36771435	NA	NA	NA	NA	2532	645	1.1812	0.433876459	4.77E-09	0
ENSMUSG00000023467.18	TALONT000962656	45492885	45510406	NA	NA	NA	NA	2424	600	1.2333	0.100276203	4.74E-09	0
ENSMUSG00000035247.16	TALONT000949637	51829203	51827513	NA	NA	NA	NA	1878	144	1.1669	0.223333441	4.67E-09	0
ENSMUSG00000019982.15	TALONT000618746	21160696	21148436	NA	NA	NA	NA	2958	1020	1.0172	0.30074919	4.65E-09	0
ENSMUSG00000030870.12	TALONT001094483	122067175	122078450	NA	NA	NA	NA	3364	1353	1.0539	0.254112516	4.65E-09	0
ENSMUSG00000053293.9	TALONT000588030	135380920	135378174	NA	NA	NA	NA	3387	1356	1.2529	0.246882615	4.52E-09	0
ENSMUSG00000064267.13	TALONT000498062	122233124	122242273	NA	NA	NA	NA	2686	750	1.3132	0.455686187	4.26E-09	0
ENSMUSG00000023467.18	TALONT000962661	45492885	45510323	NA	NA	NA	NA	2434	600	1.2333	0.100276203	4.15E-09	0
ENSMUSG00000001366.14	TALONT000375464	78108291	78086000	NA	NA	NA	NA	2667	789	0.8867	0.267581102	3.99E-09	0
ENSMUSG00000026279.14	TALONT000357131	93754457	93750985	NA	NA	NA	NA	3386	1377	0.8159	0.269860116	3.98E-09	0
ENSMUSG00000023150.14	TALONT000430997	151344477	151350981	NA	NA	NA	NA	1885	225	0.6549	-0.113634364	3.94E-09	0
ENSMUSG00000021948.17	TALONT001121510	30625980	30607194	NA	NA	NA	NA	2497	612	1.061	0.444947537	3.92E-09	0
ENSMUSG00000005705.10	TALONT001214030	105617316	105605350	NA	NA	NA	NA	2020	273	1.041	0.114579189	3.91E-09	0
ENSMUSG00000033253.18	TALONT001032610	118409163	118405551	NA	NA	NA	NA	1996	261	0.9554	0.10687593	3.91E-09	0
ENSMUSG00000046079.16	TALONT000356784	105699969	105733900	NA	NA	NA	NA	1957	189	1.1452	0.280684025	3.80E-09	0
ENSMUSG00000021027.17	TALONT000953279	55820662	55790369	NA	NA	NA	NA	2099	333	1.0304	0.1295594	3.74E-09	0
ENSMUSG00000026179.14	TALONT000281485	74288247	74304215	NA	NA	NA	NA	2192	417	0.98	0.086851546	3.67E-09	0
ENSMUSG00000035266.16	TALONT000347806	100798294	100797062	NA	NA	NA	NA	2889	948	1.1237	0.235481684	3.52E-09	0
ENSMUSG00000063511.11	TALONT000960006	45380717	45377278	NA	NA	NA	NA	2505	612	1.0954	0.415730318	3.44E-09	0
ENSMUSG00000025877.14	TALONT001063359	55021146	55019447	NA	NA	NA	NA	1894	249	0.5625	-0.242801174	3.43E-09	0
ENSMUSG00000092329.1	TALONT001229214	123443051	123463262	NA	NA	NA	NA	3448	1347	1.3088	0.507918501	3.40E-09	0
ENSMUSG00000021613.9	TALONT001084581	89576247	89578419	NA	NA	NA	NA	2173	417	0.8568	0.008838987	3.39E-09	0
ENSMUSG00000036613.8	TALONT000940929	28824385	28826238	NA	NA	NA	NA	1854	186	0.6468	-0.077550574	3.38E-09	0
ENSMUSG00000022443.17	TALONT000274498	77835034	77836860	NA	NA	NA	NA	1827	150	0.7842	-0.065364639	3.27E-09	0
ENSMUSG00000092329.1	TALONT001225402	121796313	121829540	NA	NA	NA	NA	2049	333	0.8445	-0.122571766	3.24E-09	0
ENSMUSG00000068015.8	TALONT001154015	74947384	74813711	NA	NA	NA	NA	3187	1176	1.2407	0.231614783	3.22E-09	0
ENSMUSG00000001173.15	TALONT000613427	47912438	47918220	NA	NA	NA	NA	2080	384	0.6021	-0.180599641	3.21E-09	0
ENSMUSG00000001173.15	TALONT000613429	47912438	47918220	NA	NA	NA	NA	2080	384	0.6021	-0.180599641	3.21E-09	0
ENSMUSG00000015120.15	TALONT000553447	25260510	25262491	NA	NA	NA	NA	1982	228	1.1364	0.046041051	2.98E-09	0
ENSMUSG00000039473.8	TALONT000445449	5050057	5056790	NA	NA	NA	NA	2439	660	0.5192	-0.075120008	2.89E-09	0
ENSMUSG00000031785.16	TALONT001209764	94976993	95005198	NA	NA	NA	NA	2448	588	0.8802	0.282302392	2.80E-09	0
ENSMUSG00000028436.8	TALONT000979847	41314488	41313465	NA	NA	NA	NA	2156	393	0.7265	0.063021289	2.77E-09	0
ENSMUSG00000040731.13	TALONT000577744	134625366	134621648	NA	NA	NA	NA	2012	306	0.477	-0.067194778	2.46E-09	0
ENSMUSG00000042167.6	TALONT001086826	93192094	93155061	NA	NA	NA	NA	3150	1212	0.604	-0.026116744	2.40E-09	0
ENSMUSG00000038990.14	TALONT000800134	180273100	180260183	NA	NA	NA	NA	2926	939	1.1493	0.332054097	2.40E-09	0
ENSMUSG00000024900.5	TALONT000156850	3383755	3385727	NA	NA	NA	NA	1973	201	0.9033	0.209225347	2.37E-09	0
ENSMUSG00000041926.15	TALONT000414866	135283562	135277537	NA	NA	NA	NA	2691	741	1.0298	0.440469848	2.36E-09	0
ENSMUSG00000006567.11	TALONT001178934	22059972	22028736	NA	NA	NA	NA	3376	1314	1.0802	0.262769752	2.22E-09	0
ENSMUSG00000023026.16	TALONT000400560	100069424	100071172	NA	NA	NA	NA	1749	105	0.9366	-0.450250997	2.19E-09	0
ENSMUSG00000024339.12	TALONT000588685	34204202	34207251	NA	NA	NA	NA	2387	513	1.1212	0.21827694	2.14E-09	0
ENSMUSG00000023021.15	TALONT000399659	99772183	99751341	NA	NA	NA	NA	2284	441	0.9593	0.219323394	2.12E-09	0
ENSMUSG00000012819.15	TALONT000645004	60368902	60347103	NA	NA	NA	NA	2011	264	0.8429	-0.043630032	2.08E-09	0
ENSMUSG00000002455.14	TALONT000809142	181595218	181599198	NA	NA	NA	NA	2150	327	0.7026	0.366743608	2.00E-09	0
ENSMUSG00000011306.7	TALONT001189679	70042813	70058319	NA	NA	NA	NA	2475	579	0.9955	0.283147223	1.95E-09	0
ENSMUSG00000005705.10	TALONT001214039	105617316	105605350	NA	NA	NA	NA	2073	273	1.041	0.114579189	1.94E-09	0
ENSMUSG00000030057.15	TALONT000778401	87845122	87844156	NA	NA	NA	NA	2018	303	0.5519	-0.167359444	1.89E-09	0
ENSMUSG00000034160.13	TALONT000646269	101640060	101653976	NA	NA	NA	NA	2388	516	1.0098	0.182166449	1.78E-09	0
ENSMUSG00000040945.13	TALONT001111912	140713399	140723213	NA	NA	NA	NA	2834	822	1.0883	0.501398012	1.65E-09	0
ENSMUSG00000061130.13	TALONT000859286	85018887	85020817	NA	NA	NA	NA	1931	228	0.8358	-0.348674759	1.64E-09	0
ENSMUSG00000015937.15	TALONT001066786	56089758	56074392	NA	NA	NA	NA	1891	168	0.6531	-0.066670842	1.60E-09	0
ENSMUSG00000038014.7	TALONT001058516	48914862	48916899	NA	NA	NA	NA	2038	288	0.8103	-0.172170033	1.54E-09	0
ENSMUSG00000021458.17	TALONT001074138	63239248	63283249	NA	NA	NA	NA	2091	315	0.5532	0.06414131	1.49E-09	0
ENSMUSG00000022089.9	TALONT001150076	70100105	70120441	NA	NA	NA	NA	1930	228	0.4886	-0.215379962	1.48E-09	0
ENSMUSG00000015053.14	TALONT000780923	88203885	88206487	NA	NA	NA	NA	2117	282	0.8997	0.252916162	1.45E-09	0
ENSMUSG00000060860.8	TALONT000873724	4810422	4812351	NA	NA	NA	NA	1930	198	0.47	-0.013185903	1.41E-09	0
ENSMUSG00000000244.17	TALONT001170866	143005175	143008334	NA	NA	NA	NA	2271	435	0.8173	0.07195118	1.37E-09	0
ENSMUSG00000028809.16	TALONT001092060	135324819	135321454	NA	NA	NA	NA	1839	153	0.6822	-0.352120421	1.34E-09	0
ENSMUSG00000007033.4	TALONT000592199	34996719	35000375	NA	NA	NA	NA	2107	285	0.7484	0.213613473	1.32E-09	0
ENSMUSG00000031785.16	TALONT001210221	94983792	95012951	NA	NA	NA	NA	2909	864	1.2809	0.432600808	1.31E-09	0
ENSMUSG00000012819.15	TALONT000645002	60368902	60347103	NA	NA	NA	NA	2048	267	0.8249	-0.047985517	1.30E-09	0
ENSMUSG00000027562.12	TALONT000817679	14887297	14900770	NA	NA	NA	NA	1966	168	1.1988	-0.017890218	1.29E-09	0
ENSMUSG00000022781.8	TALONT000473574	32077435	32079342	NA	NA	NA	NA	1908	180	0.5632	-0.100387817	1.29E-09	0
ENSMUSG00000079477.9	TALONT000779629	88017664	88019783	NA	NA	NA	NA	2120	348	0.5914	-0.087901433	1.29E-09	0
ENSMUSG00000009246.14	TALONT001171117	143069936	143069820	NA	NA	NA	NA	2293	435	0.889	0.127864374	1.27E-09	0
ENSMUSG00000092329.1	TALONT001228300	123204263	123212760	NA	NA	NA	NA	2141	351	1.0415	-0.240627352	1.25E-09	0
ENSMUSG00000092329.1	TALONT001228302	123204263	123212760	NA	NA	NA	NA	2141	351	1.0415	-0.240627352	1.25E-09	0
ENSMUSG00000016087.13	TALONT000209530	32541191	32452198	NA	NA	NA	NA	2945	954	0.8412	0.206852466	1.23E-09	0
ENSMUSG00000039428.11	TALONT001016016	89338448	89196159	NA	NA	NA	NA	2615	708	0.808	0.070195074	1.23E-09	0
ENSMUSG00000051457.7	TALONT001126131	127136139	127133638	NA	NA	NA	NA	2514	591	0.8691	0.280248925	1.21E-09	0
ENSMUSG00000092329.1	TALONT001228343	123204264	123212760	NA	NA	NA	NA	2145	351	1.0415	-0.240627352	1.19E-09	0
ENSMUSG00000092329.1	TALONT001228299	123204263	123212760	NA	NA	NA	NA	2146	351	1.0415	-0.240627352	1.17E-09	0
ENSMUSG00000063358.17	TALONT000454583	17043686	17045799	NA	NA	NA	NA	2114	306	0.8636	-0.019410269	1.15E-09	0
ENSMUSG00000020869.8	TALONT000644822	94643294	94645213	NA	NA	NA	NA	1920	168	0.9062	-0.181146699	1.14E-09	0
ENSMUSG00000059248.13	TALONT000813764	117360423	117362313	NA	NA	NA	NA	1891	171	0.7464	-0.32039343	1.05E-09	0
ENSMUSG00000061130.13	TALONT000858591	84957999	84996222	NA	NA	NA	NA	2939	930	1.0456	0.16424832	1.05E-09	0
ENSMUSG00000092329.1	TALONT001229903	123963803	123982870	NA	NA	NA	NA	2479	546	0.7813	0.348930595	9.69E-10	0
ENSMUSG00000117819.1	TALONT000560956	27019803	27028578	NA	NA	NA	NA	1963	195	0.7843	-0.132888788	9.68E-10	0
ENSMUSG00000028809.16	TALONT001093533	135353097	135338078	NA	NA	NA	NA	3625	1512	0.7239	0.116627534	9.62E-10	0
ENSMUSG00000032621.8	TALONT001096334	103774299	103752702	NA	NA	NA	NA	3584	1455	0.8908	0.175508496	9.17E-10	0
ENSMUSG00000030082.14	TALONT000781967	88518686	88515569	NA	NA	NA	NA	2030	225	0.9116	-0.068899459	8.81E-10	0
ENSMUSG00000039109.16	TALONT001050142	37049141	36989085	NA	NA	NA	NA	2596	630	0.9513	0.2782179	8.49E-10	0
ENSMUSG00000031015.8	TALONT001068215	110248234	110250124	NA	NA	NA	NA	1891	162	0.5636	-0.256208225	8.42E-10	0
ENSMUSG00000092329.1	TALONT001229774	123918772	123949255	NA	NA	NA	NA	2152	255	0.882	0.415645443	8.39E-10	0
ENSMUSG00000092329.1	TALONT001229775	123918772	123949255	NA	NA	NA	NA	2152	255	0.882	0.415645443	8.39E-10	0
ENSMUSG00000034681.17	TALONT000547813	24414642	24416670	NA	NA	NA	NA	2029	240	0.7566	-0.121801307	8.35E-10	0
ENSMUSG00000045349.15	TALONT001104268	138257305	138260965	NA	NA	NA	NA	2481	546	0.791	0.286485107	8.28E-10	0
ENSMUSG00000031446.14	TALONT001175920	13105720	13108444	NA	NA	NA	NA	2435	465	0.9264	0.496101845	7.75E-10	0
ENSMUSG00000069729.14	TALONT000533005	4994939	5043075	NA	NA	NA	NA	4050	1788	0.816	0.459844281	7.73E-10	0
ENSMUSG00000024290.9	TALONT000878610	10181225	10150316	NA	NA	NA	NA	2031	192	0.8275	0.156962498	7.69E-10	0
ENSMUSG00000036155.13	TALONT000385468	127342917	127344821	NA	NA	NA	NA	1905	168	0.5107	-0.232473221	7.64E-10	0
ENSMUSG00000027167.11	TALONT000525896	105904269	105702861	NA	NA	NA	NA	2967	966	0.7394	0.074494331	7.28E-10	0
ENSMUSG00000026279.14	TALONT000357128	93754457	93750985	NA	NA	NA	NA	3516	1377	0.8159	0.269860116	7.17E-10	0
ENSMUSG00000028337.14	TALONT000988303	46601817	46563095	NA	NA	NA	NA	2257	339	0.9807	0.290030415	6.97E-10	0
ENSMUSG00000037321.17	TALONT000587524	34187058	34190768	NA	NA	NA	NA	2939	897	0.9902	0.228674657	6.63E-10	0
ENSMUSG00000039428.11	TALONT001016017	89338448	89196159	NA	NA	NA	NA	2665	708	0.808	0.070195074	6.34E-10	0
ENSMUSG00000090266.10	TALONT000804524	116849904	116853094	NA	NA	NA	NA	2000	207	0.7213	-0.159044206	6.30E-10	0
ENSMUSG00000030849.18	TALONT001155763	133123141	132988351	NA	NA	NA	NA	3551	1338	1.1858	0.419363044	5.29E-10	0
ENSMUSG00000040945.13	TALONT001111957	140714378	140721470	NA	NA	NA	NA	2464	459	1.0058	0.468703142	4.96E-10	0
ENSMUSG00000001911.16	TALONT001202575	84703895	84702995	NA	NA	NA	NA	2450	462	1.1448	0.284119692	4.87E-10	0
ENSMUSG00000005705.10	TALONT001214024	105617316	105605350	NA	NA	NA	NA	2299	351	1.119	0.209203405	4.79E-10	0
ENSMUSG00000000184.12	TALONT000832438	127150582	127146182	NA	NA	NA	NA	2712	636	1.3069	0.450527174	4.64E-10	0
ENSMUSG00000009079.16	TALONT000161804	5099009	5086063	NA	NA	NA	NA	2913	873	1.0018	0.079258068	4.56E-10	0
ENSMUSG00000028248.15	TALONT000972589	21869615	21874347	NA	NA	NA	NA	2756	726	1.1618	0.128238258	4.50E-10	0
ENSMUSG00000028809.16	TALONT001093541	135353097	135338078	NA	NA	NA	NA	3691	1512	0.7239	0.116627534	4.03E-10	0
ENSMUSG00000026655.15	TALONT000343497	3718296	3720403	NA	NA	NA	NA	2108	282	0.4472	-0.146681115	3.78E-10	0
ENSMUSG00000026234.12	TALONT000309880	86356052	86350696	NA	NA	NA	NA	2932	870	1.0249	0.099746003	3.64E-10	0
ENSMUSG00000016921.14	TALONT000734292	162931994	162935210	NA	NA	NA	NA	2649	633	1.1876	0.057238274	3.57E-10	0
ENSMUSG00000031785.16	TALONT001210641	95008541	95014205	NA	NA	NA	NA	2961	837	1.1662	0.407264378	3.49E-10	0
ENSMUSG00000029550.11	TALONT000404845	115025507	115027559	NA	NA	NA	NA	2053	219	0.6852	-0.179465526	3.47E-10	0
ENSMUSG00000036572.16	TALONT000609924	37110076	37104527	NA	NA	NA	NA	2478	480	1.1804	0.131798883	3.32E-10	0
ENSMUSG00000059923.13	TALONT000779863	115684198	115686210	NA	NA	NA	NA	2013	189	0.5019	-0.122597162	3.29E-10	0
ENSMUSG00000057672.16	TALONT001200816	83698967	83691200	NA	NA	NA	NA	2624	555	1.0636	0.498090509	3.29E-10	0
ENSMUSG00000036180.15	TALONT001189262	69995943	69914798	NA	NA	NA	NA	3453	1239	1.1313	0.37729882	3.27E-10	0
ENSMUSG00000034187.18	TALONT000726894	103953970	103910598	NA	NA	NA	NA	2903	792	1.108	0.380698334	3.16E-10	0
ENSMUSG00000030849.18	TALONT001155764	133123141	132988351	NA	NA	NA	NA	3496	1263	1.17	0.414168483	3.13E-10	0
ENSMUSG00000025019.17	TALONT000285450	41482637	41530275	NA	NA	NA	NA	2002	201	0.5561	-0.323665544	3.12E-10	0
ENSMUSG00000041836.10	TALONT001158089	135537481	135645319	NA	NA	NA	NA	2116	204	0.7586	0.168886054	2.88E-10	0
ENSMUSG00000038014.7	TALONT001058594	48942653	48944684	NA	NA	NA	NA	2032	159	0.8329	-0.035876344	2.87E-10	0
ENSMUSG00000024371.14	TALONT000591091	34895221	34894769	NA	NA	NA	NA	2623	618	0.4794	0.23178446	2.47E-10	0
ENSMUSG00000085684.2	TALONT000235355	34050897	34047431	NA	NA	NA	NA	2011	159	0.6306	-0.117739405	2.45E-10	0
ENSMUSG00000085684.2	TALONT000235386	34050897	34047431	NA	NA	NA	NA	2011	159	0.6306	-0.117739405	2.45E-10	0
ENSMUSG00000040731.13	TALONT000577906	134627588	134621648	NA	NA	NA	NA	2321	336	0.796	0.321636476	2.45E-10	0
ENSMUSG00000002455.14	TALONT000809147	181595218	181599212	NA	NA	NA	NA	2148	267	0.7254	-0.150574295	2.43E-10	0
ENSMUSG00000022771.17	TALONT000455013	17111143	17109694	NA	NA	NA	NA	2081	156	0.9088	0.143987491	2.37E-10	0
ENSMUSG00000026276.20	TALONT000355750	93507713	93509733	NA	NA	NA	NA	2021	186	0.4861	-0.193956979	2.35E-10	0
ENSMUSG00000024983.10	TALONT000324116	55315796	55500737	NA	NA	NA	NA	2648	564	1.1565	0.367750114	2.30E-10	0
ENSMUSG00000102805.5	TALONT000841373	85653724	85574319	NA	NA	NA	NA	2005	108	0.7289	0.124781154	2.28E-10	0
ENSMUSG00000030870.12	TALONT001095187	122078459	122080593	NA	NA	NA	NA	2135	225	0.9065	-0.056471004	2.25E-10	0
ENSMUSG00000038970.7	TALONT000709105	144161802	144163921	NA	NA	NA	NA	2120	216	0.7744	-0.01039318	2.24E-10	0
ENSMUSG00000026305.15	TALONT000343587	91052988	91070156	NA	NA	NA	NA	2330	357	0.7692	0.195597421	2.22E-10	0
ENSMUSG00000026305.15	TALONT000343609	91052988	91070156	NA	NA	NA	NA	2330	357	0.7692	0.195597421	2.22E-10	0
ENSMUSG00000009079.16	TALONT000161820	5099009	5088146	NA	NA	NA	NA	2531	522	0.9953	0.053940792	2.18E-10	0
ENSMUSG00000057729.12	TALONT000671362	79879665	79882639	NA	NA	NA	NA	2218	261	0.8679	0.162874783	2.13E-10	0
ENSMUSG00000053483.13	TALONT000515117	171287762	171286970	NA	NA	NA	NA	2671	612	0.8458	0.265715636	2.01E-10	0
ENSMUSG00000025389.7	TALONT000759823	128230603	128232828	NA	NA	NA	NA	2226	321	0.491	-0.059730675	1.93E-10	0
ENSMUSG00000004221.16	TALONT000631171	74409480	74428880	NA	NA	NA	NA	2341	339	1.1548	0.108048598	1.87E-10	0
ENSMUSG00000029723.16	TALONT000648021	137745938	137752763	NA	NA	NA	NA	3045	909	0.7819	0.309222539	1.86E-10	0
ENSMUSG00000029014.14	TALONT000191806	21784989	21768737	NA	NA	NA	NA	2912	819	0.9911	0.066825363	1.84E-10	0
ENSMUSG00000059939.13	TALONT001164391	156109982	156121011	NA	NA	NA	NA	2097	171	0.7519	0.099104116	1.83E-10	0
ENSMUSG00000021771.14	TALONT001116087	21831271	21835348	NA	NA	NA	NA	2073	165	0.475	0.148716308	1.82E-10	0
ENSMUSG00000021771.14	TALONT001116095	21831271	21835348	NA	NA	NA	NA	2073	165	0.475	0.148716308	1.82E-10	0
ENSMUSG00000042507.15	TALONT000979109	84218775	84174423	NA	NA	NA	NA	3882	1560	1.087	0.330186826	1.80E-10	0
ENSMUSG00000058655.9	TALONT000411867	102092604	102097168	NA	NA	NA	NA	2747	660	1.0445	0.203373714	1.78E-10	0
ENSMUSG00000040725.13	TALONT000906425	25762427	25688223	NA	NA	NA	NA	2268	276	0.7607	0.308807505	1.72E-10	0
ENSMUSG00000019518.11	TALONT000661017	138172005	138174394	NA	NA	NA	NA	2290	291	1.0044	0.192745894	1.70E-10	0
ENSMUSG00000022365.6	TALONT000224004	57892143	57880064	NA	NA	NA	NA	2400	381	0.9952	0.183865728	1.67E-10	0
ENSMUSG00000092329.1	TALONT001224725	120548937	120551098	NA	NA	NA	NA	2162	219	0.7643	0.032989129	1.48E-10	0
ENSMUSG00000019961.17	TALONT000712733	91147571	91149758	NA	NA	NA	NA	2188	219	0.9091	0.053063051	1.31E-10	0
ENSMUSG00000046027.17	TALONT001013402	83642848	83652348	NA	NA	NA	NA	2352	330	1.1215	0.075043578	1.25E-10	0
ENSMUSG00000029866.13	TALONT000750542	41704153	41702059	NA	NA	NA	NA	2715	666	0.4862	0.117751992	1.25E-10	0
ENSMUSG00000060470.7	TALONT001210769	95019923	95034302	NA	NA	NA	NA	2106	234	0.562	-0.366580416	1.23E-10	0
ENSMUSG00000007817.15	TALONT001117983	25459185	25538492	NA	NA	NA	NA	2225	255	0.899	-0.012815948	1.23E-10	0
ENSMUSG00000032431.6	TALONT000541627	114390132	114380055	NA	NA	NA	NA	3624	1290	1.2824	0.479338616	1.19E-10	0
ENSMUSG00000024665.8	TALONT000229274	10101223	10070348	NA	NA	NA	NA	3157	921	1.1964	0.426721728	1.12E-10	0
ENSMUSG00000031785.16	TALONT001210557	95004082	95014199	NA	NA	NA	NA	3921	1539	1.2562	0.398754869	1.10E-10	0
ENSMUSG00000053436.15	TALONT000565756	28691329	28717127	NA	NA	NA	NA	2402	309	1.0661	0.464602578	1.04E-10	0
ENSMUSG00000092329.1	TALONT001227065	122578242	122611404	NA	NA	NA	NA	2498	429	1.1782	0.104755857	1.04E-10	0
ENSMUSG00000031729.6	TALONT001218663	109693184	109677686	NA	NA	NA	NA	2948	771	1.0517	0.317924908	1.00E-10	0
ENSMUSG00000039316.14	TALONT000803645	50190221	50107256	NA	NA	NA	NA	2434	336	1.1947	0.368903338	9.98E-11	0
ENSMUSG00000019982.15	TALONT000618679	21160696	21146440	NA	NA	NA	NA	3501	1230	0.8916	0.285037432	9.07E-11	0
ENSMUSG00000034832.15	TALONT000772808	83423589	83425706	NA	NA	NA	NA	2118	183	0.5381	-0.065122493	8.90E-11	0
ENSMUSG00000026869.12	TALONT000405636	34870750	34867037	NA	NA	NA	NA	2474	354	1.2772	0.374694122	8.84E-11	0
ENSMUSG00000040731.13	TALONT000577739	134627588	134621648	NA	NA	NA	NA	2265	306	0.477	-0.067194778	8.74E-11	0
ENSMUSG00000005566.14	TALONT000880816	13004936	13009822	NA	NA	NA	NA	2938	780	1.0048	0.132317929	8.17E-11	0
ENSMUSG00000022476.8	TALONT000312290	81914628	81895428	NA	NA	NA	NA	2542	459	1.1601	0.015857672	7.59E-11	0
ENSMUSG00000019907.10	TALONT000719940	108161767	108200513	NA	NA	NA	NA	2551	372	1.2816	0.609243986	7.38E-11	0
ENSMUSG00000022309.9	TALONT000209487	42674224	42676749	NA	NA	NA	NA	2526	459	0.8724	0.06216105	7.33E-11	0
ENSMUSG00000037936.15	TALONT000531745	125340757	125289755	NA	NA	NA	NA	3470	1149	1.2894	0.363777703	7.11E-11	0
ENSMUSG00000030987.5	TALONT001047664	102267780	102387724	NA	NA	NA	NA	2543	429	1.0754	0.244914246	7.00E-11	0
ENSMUSG00000079033.10	TALONT001189860	70139499	70148954	NA	NA	NA	NA	2508	507	0.4823	-0.227876414	6.49E-11	0
ENSMUSG00000046897.17	TALONT000412975	102203631	102206559	NA	NA	NA	NA	2161	189	0.7382	-0.108618365	6.43E-11	0
ENSMUSG00000025224.16	TALONT000307445	46152509	46172516	NA	NA	NA	NA	2250	180	1.1914	0.222442537	6.37E-11	0
ENSMUSG00000041836.10	TALONT001158096	135537481	135645319	NA	NA	NA	NA	2120	165	0.6203	-0.117873215	6.34E-11	0
ENSMUSG00000041836.10	TALONT001158088	135537481	135645319	NA	NA	NA	NA	2121	165	0.6203	-0.117873215	6.25E-11	0
ENSMUSG00000005705.10	TALONT001214288	105617316	105609702	NA	NA	NA	NA	2363	285	1.1287	0.122586762	5.83E-11	0
ENSMUSG00000029111.7	TALONT000245191	33936026	33920653	NA	NA	NA	NA	2925	687	1.2602	0.385500663	5.21E-11	0
ENSMUSG00000004980.16	TALONT000755620	51467185	51467052	NA	NA	NA	NA	2144	168	0.7198	-0.149939683	5.09E-11	0
ENSMUSG00000062995.12	TALONT000735510	8778072	8670792	NA	NA	NA	NA	2999	807	0.8643	0.156167823	5.05E-11	0
ENSMUSG00000035064.17	TALONT001090202	120842831	120875298	NA	NA	NA	NA	2579	441	0.9503	0.290576033	5.04E-11	0
ENSMUSG00000026427.16	TALONT000395864	131176410	131178677	NA	NA	NA	NA	2268	294	0.6354	-0.291118956	5.02E-11	0
ENSMUSG00000022858.16	TALONT000468132	22254984	22254570	NA	NA	NA	NA	2096	123	1.0059	-0.276484608	4.89E-11	0
ENSMUSG00000022967.13	TALONT000514167	91485220	91491789	NA	NA	NA	NA	2291	201	1.0147	0.27851348	4.78E-11	0
ENSMUSG00000035150.15	TALONT000638566	94212565	94196444	NA	NA	NA	NA	3685	1359	0.9854	0.09451661	4.73E-11	0
ENSMUSG00000046110.15	TALONT000562908	121450721	121449441	NA	NA	NA	NA	2468	357	0.9819	0.200074504	4.70E-11	0
ENSMUSG00000030849.18	TALONT001155765	133123658	132988351	NA	NA	NA	NA	3739	1338	1.1858	0.419363044	4.43E-11	0
ENSMUSG00000046079.16	TALONT000356767	105699965	105734238	NA	NA	NA	NA	2299	189	1.1452	0.280684025	4.17E-11	0
ENSMUSG00000053838.14	TALONT000172149	6199943	6108355	NA	NA	NA	NA	3103	798	1.219	0.530353255	4.01E-11	0
ENSMUSG00000004709.14	TALONT000518237	171588620	171607360	NA	NA	NA	NA	2446	339	1.1918	0.017264174	3.99E-11	0
ENSMUSG00000041528.15	TALONT000502107	108077722	108077433	NA	NA	NA	NA	2307	294	0.7002	-0.220827507	3.82E-11	0
ENSMUSG00000027430.12	TALONT000658098	144599971	144638050	NA	NA	NA	NA	2741	522	1.1466	0.398559385	3.62E-11	0
ENSMUSG00000023988.8	TALONT000800915	47610907	47601898	NA	NA	NA	NA	3342	975	1.2986	0.560810179	3.60E-11	0
ENSMUSG00000021569.10	TALONT001078250	73937490	73936272	NA	NA	NA	NA	2162	147	0.9851	-0.215287977	3.39E-11	0
ENSMUSG00000039637.15	TALONT000444010	4679552	4661915	NA	NA	NA	NA	2882	660	0.9183	0.322772891	3.38E-11	0
ENSMUSG00000005705.10	TALONT001214460	105621805	105618725	NA	NA	NA	NA	2909	696	1.1321	0.093395572	3.26E-11	0
ENSMUSG00000015165.16	TALONT000918051	28816475	28821870	NA	NA	NA	NA	2951	702	0.9256	0.397496962	3.22E-11	0
ENSMUSG00000037936.15	TALONT000531689	125340757	125289755	NA	NA	NA	NA	3530	1149	1.2894	0.363777703	3.22E-11	0
ENSMUSG00000018583.5	TALONT000312797	55493744	55500514	NA	NA	NA	NA	3217	921	1.0475	0.308258726	3.22E-11	0
ENSMUSG00000029328.15	TALONT000340421	100038720	100035739	NA	NA	NA	NA	3180	906	0.9919	0.168326224	2.79E-11	0
ENSMUSG00000033684.14	TALONT000445790	155812526	155803797	NA	NA	NA	NA	2672	465	1.0428	0.326109669	2.65E-11	0
ENSMUSG00000019432.15	TALONT000599619	35241746	35251247	NA	NA	NA	NA	3013	729	1.2456	0.287234065	2.53E-11	0
ENSMUSG00000063358.17	TALONT000454565	17038314	17040638	NA	NA	NA	NA	2325	243	0.7972	0.004721097	2.48E-11	0
ENSMUSG00000026355.11	TALONT000392093	128359459	128355659	NA	NA	NA	NA	2446	258	1.2085	0.374134003	2.46E-11	0
ENSMUSG00000111497.1	TALONT000180931	21091759	21086714	NA	NA	NA	NA	3166	843	1.0759	0.421528018	2.38E-11	0
ENSMUSG00000066877.11	TALONT000214181	43445751	43556571	NA	NA	NA	NA	3393	1023	0.9822	0.500425451	2.38E-11	0
ENSMUSG00000031508.14	TALONT001175226	11632866	11635754	NA	NA	NA	NA	2889	663	0.5972	0.346675507	2.31E-11	0
ENSMUSG00000018143.10	TALONT000674666	139800085	139802648	NA	NA	NA	NA	2564	426	0.9893	-0.065439846	2.24E-11	0
ENSMUSG00000041354.16	TALONT000581051	33929543	33932040	NA	NA	NA	NA	2298	231	0.6038	-0.009692688	2.22E-11	0
ENSMUSG00000020277.10	TALONT000663247	78007474	78009736	NA	NA	NA	NA	2263	228	0.4468	-0.110889193	2.20E-11	0
ENSMUSG00000038965.17	TALONT000455508	17176412	17154282	NA	NA	NA	NA	2551	432	0.8151	-0.102121282	2.18E-11	0
ENSMUSG00000005672.12	TALONT000303682	75654414	75656722	NA	NA	NA	NA	2309	240	0.7662	-0.111701394	2.15E-11	0
ENSMUSG00000022519.14	TALONT000443313	4541680	4483284	NA	NA	NA	NA	3753	1296	1.323	0.401779312	2.11E-11	0
ENSMUSG00000040945.13	TALONT001111676	140708550	140721470	NA	NA	NA	NA	3239	879	1.1081	0.485037982	1.96E-11	0
ENSMUSG00000031785.16	TALONT001210633	95007377	95014176	NA	NA	NA	NA	3080	744	1.2178	0.457010001	1.91E-11	0
ENSMUSG00000031508.14	TALONT001175208	11635411	11628530	NA	NA	NA	NA	2710	456	1.1604	0.375549804	1.79E-11	0
ENSMUSG00000041870.16	TALONT000402651	114793741	114796154	NA	NA	NA	NA	2414	294	0.7561	0.010736957	1.69E-11	0
ENSMUSG00000051223.14	TALONT000234315	58393124	58396303	NA	NA	NA	NA	2195	165	0.7444	-0.343698407	1.63E-11	0
ENSMUSG00000028159.14	TALONT000928658	137981319	137949777	NA	NA	NA	NA	2737	516	0.9794	0.145964195	1.58E-11	0
ENSMUSG00000054693.14	TALONT000352965	70678997	70724821	NA	NA	NA	NA	2742	561	0.8236	-0.069758059	1.55E-11	0
ENSMUSG00000033545.14	TALONT001220925	111542447	111544700	NA	NA	NA	NA	2254	204	0.5808	-0.221635481	1.53E-11	0
ENSMUSG00000038717.8	TALONT000248233	44918227	44920707	NA	NA	NA	NA	2481	273	0.92	0.396009833	1.47E-11	0
ENSMUSG00000004207.14	TALONT000644950	60297670	60302594	NA	NA	NA	NA	3184	834	1.1527	0.333737612	1.46E-11	0
ENSMUSG00000040747.9	TALONT000887677	106789967	106768986	NA	NA	NA	NA	2444	297	0.9106	-0.00077198	1.41E-11	0
ENSMUSG00000028159.14	TALONT000928517	137981319	137949777	NA	NA	NA	NA	2747	516	0.9794	0.145964195	1.39E-11	0
ENSMUSG00000051391.9	TALONT000598033	135908408	135910987	NA	NA	NA	NA	2580	384	0.7688	0.231105949	1.38E-11	0
ENSMUSG00000023467.18	TALONT000962647	45492359	45509847	NA	NA	NA	NA	2868	600	1.2333	0.100276203	1.35E-11	0
ENSMUSG00000029823.16	TALONT000747808	38552865	38555067	NA	NA	NA	NA	2203	186	0.4283	-0.365840446	1.34E-11	0
ENSMUSG00000036167.16	TALONT000340823	93473452	93475837	NA	NA	NA	NA	2386	306	0.6073	-0.288263604	1.25E-11	0
ENSMUSG00000028931.12	TALONT001151800	152448678	152435937	NA	NA	NA	NA	2825	606	0.9694	-0.090358114	1.23E-11	0
ENSMUSG00000005312.15	TALONT001070166	58215284	58183324	NA	NA	NA	NA	3690	1251	1.0325	0.256146314	1.17E-11	0
ENSMUSG00000005312.15	TALONT001070167	58215284	58183324	NA	NA	NA	NA	3690	1251	1.0325	0.256146314	1.17E-11	0
ENSMUSG00000005534.10	TALONT001172703	3279029	3204778	NA	NA	NA	NA	3604	1164	0.9677	0.371131666	1.06E-11	0
ENSMUSG00000022462.7	TALONT000347334	96699408	96698817	NA	NA	NA	NA	2287	195	0.7724	-0.249270497	1.02E-11	0
ENSMUSG00000003623.4	TALONT000185456	8997104	8987892	NA	NA	NA	NA	2763	555	0.6789	-0.021018521	1.00E-11	0
ENSMUSG00000040274.11	TALONT000161826	3342936	3430128	NA	NA	NA	NA	2938	585	1.2697	0.446906208	9.72E-12	0
ENSMUSG00000036180.15	TALONT001189283	69995943	69914798	NA	NA	NA	NA	3725	1239	1.1313	0.37729882	9.04E-12	0
ENSMUSG00000039153.17	TALONT000785218	44786610	44777428	NA	NA	NA	NA	2287	168	0.9859	-0.237528901	8.73E-12	0
ENSMUSG00000020716.16	TALONT000482523	79525876	79530559	NA	NA	NA	NA	2118	114	0.6846	-0.688698181	8.31E-12	0
ENSMUSG00000026603.13	TALONT000584624	189922107	189885419	NA	NA	NA	NA	3148	765	1.1886	0.346721759	8.19E-12	0
ENSMUSG00000020189.15	TALONT000722140	111254186	111256551	NA	NA	NA	NA	2366	213	1.0394	-0.179569049	7.80E-12	0
ENSMUSG00000050108.12	TALONT000707840	85993328	85960541	NA	NA	NA	NA	3366	966	1.0933	0.19420469	7.63E-12	0
ENSMUSG00000030678.7	TALONT001121758	127024444	127023168	NA	NA	NA	NA	2854	546	0.8729	0.337634357	7.49E-12	0
ENSMUSG00000020075.8	TALONT000650165	62598232	62582607	NA	NA	NA	NA	3946	1428	0.9873	0.278109814	7.09E-12	0
ENSMUSG00000027596.10	TALONT000705003	154871410	154892808	NA	NA	NA	NA	2415	276	0.7394	-0.262538312	6.53E-12	0
ENSMUSG00000019432.15	TALONT000600672	35249025	35253680	NA	NA	NA	NA	2965	549	1.3132	0.629154255	6.06E-12	0
ENSMUSG00000021065.16	TALONT000965011	77238663	77414330	NA	NA	NA	NA	3226	882	0.7598	0.033113285	5.68E-12	0
ENSMUSG00000011158.8	TALONT001023290	112977504	112976982	NA	NA	NA	NA	2888	543	1.0342	0.324939215	5.39E-12	0
ENSMUSG00000026672.11	TALONT000345130	5063907	5036770	NA	NA	NA	NA	3448	990	1.1386	0.304973052	5.20E-12	0
ENSMUSG00000001741.12	TALONT001013506	83655279	83652962	NA	NA	NA	NA	3433	1038	0.5586	0.150828333	4.79E-12	0
ENSMUSG00000041229.15	TALONT000670654	151631339	151633859	NA	NA	NA	NA	2521	336	0.584	-0.151991848	4.56E-12	0
ENSMUSG00000021048.7	TALONT000963004	76255253	76272588	NA	NA	NA	NA	2463	282	0.4107	-0.038202976	4.28E-12	0
ENSMUSG00000020305.13	TALONT000223262	30930774	30954335	NA	NA	NA	NA	2719	438	0.9804	0.018593547	4.21E-12	0
ENSMUSG00000027455.16	TALONT000674847	151494182	151502980	NA	NA	NA	NA	2595	282	1.0066	0.380834829	4.05E-12	0
ENSMUSG00000052336.7	TALONT000562013	119937458	119928036	NA	NA	NA	NA	3891	1341	0.9158	0.370872785	4.03E-12	0
ENSMUSG00000031785.16	TALONT001209790	94977051	95005753	NA	NA	NA	NA	2945	588	0.8802	0.282302392	3.97E-12	0
ENSMUSG00000046179.17	TALONT000977907	48881408	48871216	NA	NA	NA	NA	4618	1923	1.1031	0.303472431	3.83E-12	0
ENSMUSG00000061306.16	TALONT000849737	120150980	120147838	NA	NA	NA	NA	2652	435	0.4695	-0.125426444	3.75E-12	0
ENSMUSG00000023150.14	TALONT000431007	151344477	151353478	NA	NA	NA	NA	2561	285	1.0507	0.091278662	3.62E-12	0
ENSMUSG00000021559.14	TALONT001072172	60608442	60610813	NA	NA	NA	NA	2372	240	0.4689	-0.370403008	3.60E-12	0
ENSMUSG00000021395.11	TALONT001059956	51132249	51134747	NA	NA	NA	NA	2499	249	1.0908	-0.04958192	3.47E-12	0
ENSMUSG00000021270.13	TALONT001014617	110696252	110694704	NA	NA	NA	NA	3154	717	1.1869	0.337512514	3.39E-12	0
ENSMUSG00000068115.13	TALONT000674634	151036634	151039362	NA	NA	NA	NA	2729	399	0.9599	0.268219449	3.38E-12	0
ENSMUSG00000027597.15	TALONT000705560	155074365	155069018	NA	NA	NA	NA	2632	282	1.2267	0.389274003	3.31E-12	0
ENSMUSG00000020869.8	TALONT000644749	94640539	94644803	NA	NA	NA	NA	2365	168	0.9062	-0.181146699	3.22E-12	0
ENSMUSG00000036356.15	TALONT001187885	68735026	68461851	NA	NA	NA	NA	3126	678	1.1499	0.440671004	3.15E-12	0
ENSMUSG00000030272.15	TALONT000794073	113343836	113341982	NA	NA	NA	NA	2471	258	0.5563	-0.064196877	2.93E-12	0
ENSMUSG00000019907.10	TALONT000719953	108162030	108216683	NA	NA	NA	NA	3034	600	1.2637	0.366156586	2.88E-12	0
ENSMUSG00000021270.13	TALONT001014623	110696252	110694704	NA	NA	NA	NA	3172	717	1.1869	0.337512514	2.67E-12	0
ENSMUSG00000060036.14	TALONT000298837	80082390	80081783	NA	NA	NA	NA	2519	258	0.7792	0.039783263	2.59E-12	0
ENSMUSG00000045671.17	TALONT000192225	19925941	19928419	NA	NA	NA	NA	2479	237	0.7412	-0.061256936	2.36E-12	0
ENSMUSG00000060470.7	TALONT001210780	95020762	95035810	NA	NA	NA	NA	2627	321	0.826	0.115841963	2.19E-12	0
ENSMUSG00000085684.2	TALONT000235373	34090565	34047431	NA	NA	NA	NA	2623	354	0.6183	-0.063258665	2.03E-12	0
ENSMUSG00000024613.16	TALONT000911950	60848751	60843371	NA	NA	NA	NA	2753	369	1.0453	0.348922495	2.02E-12	0
ENSMUSG00000025816.15	TALONT000346608	5895257	5882690	NA	NA	NA	NA	2952	594	0.9008	-0.036143653	1.97E-12	0
ENSMUSG00000022283.15	TALONT000197846	36608314	36605557	NA	NA	NA	NA	2933	507	1.1024	0.363621774	1.97E-12	0
ENSMUSG00000036427.5	TALONT000936048	34230092	34227237	NA	NA	NA	NA	2884	417	1.2793	0.575588583	1.75E-12	0
ENSMUSG00000028797.20	TALONT001065991	129615126	129619076	NA	NA	NA	NA	2616	327	0.8371	-0.094728734	1.75E-12	0
ENSMUSG00000040945.13	TALONT001111949	140714473	140721994	NA	NA	NA	NA	2893	459	1.0058	0.468703142	1.73E-12	0
ENSMUSG00000038002.9	TALONT000552134	25015530	24994669	NA	NA	NA	NA	3291	810	0.7466	0.404528194	1.72E-12	0
ENSMUSG00000093752.1	TALONT000774790	168227863	168230362	NA	NA	NA	NA	2500	261	0.6397	-0.205471935	1.68E-12	0
ENSMUSG00000021774.13	TALONT001113038	18331687	18331134	NA	NA	NA	NA	2792	450	0.7411	0.067339	1.63E-12	0
ENSMUSG00000028495.14	TALONT001003050	86856728	86854955	NA	NA	NA	NA	3095	657	0.9165	0.247184765	1.63E-12	0
ENSMUSG00000034391.12	TALONT000947434	84946191	84951513	NA	NA	NA	NA	2407	183	0.8552	-0.343416582	1.53E-12	0
ENSMUSG00000053768.13	TALONT000743297	33060000	33008564	NA	NA	NA	NA	2651	255	0.9693	0.474631852	1.48E-12	0
ENSMUSG00000036639.12	TALONT000677797	140326329	140331860	NA	NA	NA	NA	2750	396	1.0232	0.000341494	1.43E-12	0
ENSMUSG00000020180.10	TALONT000656732	75517986	75521733	NA	NA	NA	NA	2560	273	0.6693	-0.086877234	1.26E-12	0
ENSMUSG00000053553.11	TALONT000672156	139430703	139433262	NA	NA	NA	NA	2560	270	0.552	-0.00740013	1.25E-12	0
ENSMUSG00000053838.14	TALONT000172139	6199943	6108355	NA	NA	NA	NA	3541	942	1.2213	0.512590103	1.24E-12	0
ENSMUSG00000028207.18	TALONT000969808	9668781	9639347	NA	NA	NA	NA	2665	291	0.8786	0.262163202	1.21E-12	0
ENSMUSG00000041112.17	TALONT001038995	20353775	20356347	NA	NA	NA	NA	2573	309	0.4695	-0.183749945	1.20E-12	0
ENSMUSG00000092329.1	TALONT001227802	122906055	123042277	NA	NA	NA	NA	3290	825	0.6497	0.176240403	1.17E-12	0
ENSMUSG00000028410.13	TALONT000976910	40722480	40726180	NA	NA	NA	NA	2632	321	0.7115	-0.084029605	1.13E-12	0
ENSMUSG00000028410.13	TALONT000976933	40722505	40726209	NA	NA	NA	NA	2636	321	0.7115	-0.084029605	1.07E-12	0
ENSMUSG00000092329.1	TALONT001226676	122492607	122551329	NA	NA	NA	NA	3577	981	1.2706	0.34435215	1.05E-12	0
ENSMUSG00000092329.1	TALONT001226677	122492607	122551329	NA	NA	NA	NA	3577	981	1.2706	0.34435215	1.05E-12	0
ENSMUSG00000029478.16	TALONT000530935	125178997	125085059	NA	NA	NA	NA	4048	1332	1.2193	0.589263064	1.05E-12	0
ENSMUSG00000031948.14	TALONT001221495	112011210	112000189	NA	NA	NA	NA	3762	1128	1.2751	0.349349638	1.02E-12	0
ENSMUSG00000045594.10	TALONT000541998	114401076	114408365	NA	NA	NA	NA	4039	1344	1.323	0.363507528	9.70E-13	0
ENSMUSG00000040028.10	TALONT001174384	4324886	4311786	NA	NA	NA	NA	2629	246	1.1043	0.152430127	9.61E-13	0
ENSMUSG00000053838.14	TALONT000172670	6199943	6150627	NA	NA	NA	NA	3044	540	1.101	0.455658067	9.58E-13	0
ENSMUSG00000033365.14	TALONT001031454	117911773	117914999	NA	NA	NA	NA	3227	672	1.2526	0.489157616	9.53E-13	0
ENSMUSG00000026918.16	TALONT000379735	27475577	27459828	NA	NA	NA	NA	3803	1164	1.155	0.314484713	8.50E-13	0
ENSMUSG00000040945.13	TALONT001111563	140706547	140721994	NA	NA	NA	NA	3478	879	1.1081	0.485037982	8.37E-13	0
ENSMUSG00000040945.13	TALONT001111569	140706547	140721994	NA	NA	NA	NA	3478	879	1.1081	0.485037982	8.37E-13	0
ENSMUSG00000036155.13	TALONT000383597	127205015	127368430	NA	NA	NA	NA	3113	591	1.1995	0.378471468	8.35E-13	0
ENSMUSG00000020167.14	TALONT000682899	80433320	80413337	NA	NA	NA	NA	4476	1722	0.9239	0.326460528	8.03E-13	0
ENSMUSG00000044229.9	TALONT000253915	48329764	48340898	NA	NA	NA	NA	2454	201	0.6645	-0.402050999	7.64E-13	0
ENSMUSG00000026123.11	TALONT000191599	34851042	34853523	NA	NA	NA	NA	2482	192	0.4272	-0.093045594	6.93E-13	0
ENSMUSG00000024007.15	TALONT000567992	29263872	29261891	NA	NA	NA	NA	2786	321	1.1105	0.341901758	6.37E-13	0
ENSMUSG00000060470.7	TALONT001210698	95017692	95035944	NA	NA	NA	NA	2867	390	1.0267	0.362955781	6.37E-13	0
ENSMUSG00000037971.10	TALONT000265792	50771431	50768455	NA	NA	NA	NA	2658	261	1.1509	0.006656877	6.34E-13	0
ENSMUSG00000025754.11	TALONT000999632	76243162	76245938	NA	NA	NA	NA	2777	375	0.8775	0.024515674	6.29E-13	0
ENSMUSG00000030745.9	TALONT001099270	125629043	125633570	NA	NA	NA	NA	3049	570	0.8167	0.229972294	6.16E-13	0
ENSMUSG00000037111.9	TALONT000829375	51560518	51536655	NA	NA	NA	NA	3145	591	1.11	0.453857939	5.83E-13	0
ENSMUSG00000040054.17	TALONT000759257	128126588	128129302	NA	NA	NA	NA	2715	342	0.6198	-0.002173468	5.72E-13	0
ENSMUSG00000002635.11	TALONT000932170	34196536	34189456	NA	NA	NA	NA	3391	819	0.9234	0.342082309	5.72E-13	0
ENSMUSG00000029202.12	TALONT000282841	65697750	65696937	NA	NA	NA	NA	2640	180	1.1466	0.406763795	5.35E-13	0
ENSMUSG00000030876.7	TALONT001092838	121068568	121074572	NA	NA	NA	NA	2417	144	0.5144	-0.287969072	5.32E-13	0
ENSMUSG00000052142.15	TALONT000575577	32400553	32403399	NA	NA	NA	NA	2847	414	0.5371	0.239171885	5.08E-13	0
ENSMUSG00000079469.10	TALONT000365781	73039462	73029706	NA	NA	NA	NA	3321	765	1.0777	0.187567587	5.07E-13	0
ENSMUSG00000021270.13	TALONT001014600	110695052	110694704	NA	NA	NA	NA	2822	363	1.0319	0.140600383	4.50E-13	0
ENSMUSG00000036167.16	TALONT000340851	93488974	93491510	NA	NA	NA	NA	2537	201	0.6285	-0.138174552	4.47E-13	0
ENSMUSG00000029076.14	TALONT001163375	155992024	156002100	NA	NA	NA	NA	3209	633	1.2805	0.298990249	4.29E-13	0
ENSMUSG00000049739.10	TALONT001142067	127875646	127879311	NA	NA	NA	NA	3204	657	1.0128	0.193604179	3.84E-13	0
ENSMUSG00000039298.16	TALONT001000019	70410212	70401312	NA	NA	NA	NA	2702	327	0.6771	-0.178314644	3.81E-13	0
ENSMUSG00000024539.17	TALONT000924507	67724442	67711927	NA	NA	NA	NA	2603	198	0.5985	0.203050149	3.75E-13	0
ENSMUSG00000035949.15	TALONT000405289	34826172	34826070	NA	NA	NA	NA	2733	285	0.7553	0.233528177	3.61E-13	0
ENSMUSG00000021650.7	TALONT001092045	99344564	99330065	NA	NA	NA	NA	3484	915	0.7255	0.100206188	3.61E-13	0
ENSMUSG00000041112.17	TALONT001039155	20460267	20462839	NA	NA	NA	NA	2573	186	0.9107	-0.11236667	3.26E-13	0
ENSMUSG00000021595.18	TALONT001076945	69573449	69611442	NA	NA	NA	NA	2644	204	0.9434	0.137205508	3.16E-13	0
ENSMUSG00000030199.16	TALONT000845658	134114425	134117226	NA	NA	NA	NA	2802	372	0.5773	0.045818003	3.13E-13	0
ENSMUSG00000029505.17	TALONT000382414	110770492	110742060	NA	NA	NA	NA	4229	1464	1.0649	0.227106857	2.97E-13	0
ENSMUSG00000030435.16	TALONT000875225	5064955	5067647	NA	NA	NA	NA	2693	294	0.6939	-0.114218737	2.97E-13	0
ENSMUSG00000015053.14	TALONT000780909	88200988	88206487	NA	NA	NA	NA	2996	471	0.838	0.293686055	2.94E-13	0
ENSMUSG00000026727.10	TALONT000353060	13271200	13170130	NA	NA	NA	NA	3371	732	1.3127	0.34315313	2.91E-13	0
ENSMUSG00000092329.1	TALONT001229285	123452300	123463262	NA	NA	NA	NA	3155	534	1.3124	0.491010564	2.82E-13	0
ENSMUSG00000027947.11	TALONT000854467	89912955	89886043	NA	NA	NA	NA	3817	1110	1.1591	0.292384555	2.80E-13	0
ENSMUSG00000032481.17	TALONT000527572	110132013	110142054	NA	NA	NA	NA	2922	402	0.8507	0.311136329	2.69E-13	0
ENSMUSG00000012519.14	TALONT001220644	111337824	111327998	NA	NA	NA	NA	3310	693	1.2084	0.279459128	2.63E-13	0
ENSMUSG00000092329.1	TALONT001225782	121893949	121907684	NA	NA	NA	NA	3236	726	0.6983	-0.116133731	2.59E-13	0
ENSMUSG00000033382.15	TALONT000882849	20895911	20867853	NA	NA	NA	NA	3509	900	0.8778	0.124401763	2.59E-13	0
ENSMUSG00000109865.1	TALONT000342925	3512634	3511254	NA	NA	NA	NA	2584	219	0.5774	-0.213093041	2.55E-13	0
ENSMUSG00000092329.1	TALONT001224195	120080890	120101482	NA	NA	NA	NA	3069	492	1.3126	0.181817349	2.18E-13	0
ENSMUSG00000034116.17	TALONT000816880	57279087	57281872	NA	NA	NA	NA	2786	252	1.2146	0.287512286	2.08E-13	0
ENSMUSG00000036402.13	TALONT000762006	66896423	66946318	NA	NA	NA	NA	2645	240	0.6111	-0.121606873	2.06E-13	0
ENSMUSG00000050965.14	TALONT000763114	108343495	108340677	NA	NA	NA	NA	2855	324	0.8987	0.266030698	1.75E-13	0
ENSMUSG00000092329.1	TALONT001229290	123452391	123463270	NA	NA	NA	NA	3192	534	1.3124	0.491010564	1.73E-13	0
ENSMUSG00000027523.20	TALONT000782423	174320518	174327570	NA	NA	NA	NA	2664	258	0.6553	-0.253110861	1.68E-13	0
ENSMUSG00000028644.17	TALONT001034137	119189806	119187434	NA	NA	NA	NA	3092	507	1.0573	0.216581069	1.63E-13	0
ENSMUSG00000092329.1	TALONT001227697	122883318	122891243	NA	NA	NA	NA	2960	423	1.1384	-0.003041705	1.58E-13	0
ENSMUSG00000031729.6	TALONT001218728	109690568	109693260	NA	NA	NA	NA	2693	273	0.6629	-0.225651674	1.57E-13	0
ENSMUSG00000034111.6	TALONT000990332	87200086	87181470	NA	NA	NA	NA	2615	204	0.9465	-0.339037807	1.56E-13	0
ENSMUSG00000030337.16	TALONT000829199	125222926	125231860	NA	NA	NA	NA	3359	747	0.8619	0.129959563	1.54E-13	0
ENSMUSG00000022758.14	TALONT000456926	17572532	17576671	NA	NA	NA	NA	2717	297	0.561	-0.214555954	1.53E-13	0
ENSMUSG00000030609.18	TALONT001000078	78895927	78902230	NA	NA	NA	NA	2948	447	0.6477	-0.045508558	1.37E-13	0
ENSMUSG00000009079.16	TALONT000161780	5099009	5086063	NA	NA	NA	NA	3528	873	1.0018	0.079258068	1.36E-13	0
ENSMUSG00000019982.15	TALONT000618881	21160696	21156457	NA	NA	NA	NA	2664	231	0.4887	-0.085564472	1.30E-13	0
ENSMUSG00000019982.15	TALONT000618894	21160696	21156457	NA	NA	NA	NA	2664	231	0.4887	-0.085564472	1.30E-13	0
ENSMUSG00000007033.4	TALONT000592192	34996719	35000375	NA	NA	NA	NA	2807	285	0.7484	0.213613473	1.29E-13	0
ENSMUSG00000021339.4	TALONT001042884	25020082	24999055	NA	NA	NA	NA	3520	831	0.9553	0.294367399	1.18E-13	0
ENSMUSG00000028857.16	TALONT001079704	133277531	133266921	NA	NA	NA	NA	3173	528	1.0937	0.362834651	1.15E-13	0
ENSMUSG00000039842.15	TALONT001177855	18700044	18702731	NA	NA	NA	NA	2688	231	0.6829	-0.105503938	1.14E-13	0
ENSMUSG00000048490.14	TALONT000504134	76322135	76324818	NA	NA	NA	NA	2684	234	0.6093	-0.13681207	1.08E-13	0
ENSMUSG00000037111.9	TALONT000829378	51560518	51536655	NA	NA	NA	NA	3275	591	1.11	0.453857939	1.05E-13	0
ENSMUSG00000030888.14	TALONT001053909	105736298	105733143	NA	NA	NA	NA	3548	849	0.8904	0.295540507	1.01E-13	0
ENSMUSG00000032698.15	TALONT000518890	103974557	103981874	NA	NA	NA	NA	2664	213	0.6941	-0.192197274	9.74E-14	0
ENSMUSG00000005312.15	TALONT001070191	58215284	58191965	NA	NA	NA	NA	3878	1107	1.1021	0.231181512	9.68E-14	0
ENSMUSG00000024908.15	TALONT000157517	3575641	3521920	NA	NA	NA	NA	3976	465	0.9321	0.102422716	2.22E-16	0
ENSMUSG00000024913.16	TALONT000158454	3654653	3657695	NA	NA	NA	NA	3043	264	0.639	-0.35840618	2.22E-16	0
ENSMUSG00000040274.11	TALONT000159345	3287915	3341574	NA	NA	NA	NA	2894	255	0.4907	-0.082265053	2.22E-16	0
ENSMUSG00000040274.11	TALONT000160063	3341023	3432475	NA	NA	NA	NA	4654	585	1.2697	0.446906208	2.22E-16	0
ENSMUSG00000005886.14	TALONT000162533	13373938	13286025	NA	NA	NA	NA	2656	183	0.9203	-0.184201408	2.22E-16	0
ENSMUSG00000020484.19	TALONT000166672	5522019	5525893	NA	NA	NA	NA	3575	651	0.9142	0.171359206	2.22E-16	0
ENSMUSG00000022205.15	TALONT000167770	11995951	11993861	NA	NA	NA	NA	2965	180	0.5236	-0.19581957	2.22E-16	0
ENSMUSG00000040274.11	TALONT000168125	3470949	3480873	NA	NA	NA	NA	3144	273	0.9298	-0.041647152	2.22E-16	0
ENSMUSG00000020456.17	TALONT000175014	6291615	6299833	NA	NA	NA	NA	2961	240	0.8393	-0.167461798	2.22E-16	0
ENSMUSG00000111497.1	TALONT000180987	21091759	21090316	NA	NA	NA	NA	4909	429	0.9087	0.382253924	2.22E-16	0
ENSMUSG00000111497.1	TALONT000181004	21091759	21090316	NA	NA	NA	NA	3453	429	0.9087	0.382253924	2.22E-16	0
ENSMUSG00000022283.15	TALONT000197852	36608314	36605937	NA	NA	NA	NA	3119	396	1.0957	0.406529055	2.22E-16	0
ENSMUSG00000022283.15	TALONT000197984	36608314	36605937	NA	NA	NA	NA	3102	396	1.0957	0.406529055	2.22E-16	0
ENSMUSG00000008429.8	TALONT000201224	25150820	25113943	NA	NA	NA	NA	4433	615	0.8705	0.04797922	2.22E-16	0
ENSMUSG00000024965.9	TALONT000206333	7019278	7018842	NA	NA	NA	NA	3599	207	0.6251	-0.233754296	2.22E-16	0
ENSMUSG00000024965.9	TALONT000206339	7019278	7018839	NA	NA	NA	NA	3568	207	0.6251	-0.233754296	2.22E-16	0
ENSMUSG00000037138.18	TALONT000207473	38664858	38627244	NA	NA	NA	NA	3817	231	0.5421	-0.168880593	2.22E-16	0
ENSMUSG00000024969.15	TALONT000210516	7285172	7288528	NA	NA	NA	NA	3357	345	0.888	0.249770956	2.22E-16	0
ENSMUSG00000032040.15	TALONT000215704	35175771	35171251	NA	NA	NA	NA	3811	429	1.1147	0.300147918	2.22E-16	0
ENSMUSG00000029162.15	TALONT000220249	30921562	30925398	NA	NA	NA	NA	3837	369	1.0014	-0.155673174	2.22E-16	0
ENSMUSG00000037235.13	TALONT000246336	34187510	34184343	NA	NA	NA	NA	3147	288	0.9979	-0.064257737	2.22E-16	0
ENSMUSG00000044229.9	TALONT000253734	48318003	48340898	NA	NA	NA	NA	3369	318	1.0302	0.028431959	2.22E-16	0
ENSMUSG00000066687.5	TALONT000256059	48836054	48833099	NA	NA	NA	NA	4569	1272	1.231	0.473160664	2.22E-16	0
ENSMUSG00000040328.16	TALONT000260420	48985327	48992258	NA	NA	NA	NA	2823	270	0.6508	-0.328126324	2.22E-16	0
ENSMUSG00000016495.12	TALONT000260775	29367206	29364875	NA	NA	NA	NA	3009	258	0.7175	-0.118381619	2.22E-16	0
ENSMUSG00000040328.16	TALONT000260834	49057194	49064690	NA	NA	NA	NA	3296	270	0.6742	-0.325553063	2.22E-16	0
ENSMUSG00000105835.1	TALONT000280273	65492736	65450437	NA	NA	NA	NA	3993	300	0.8708	0.28601344	2.22E-16	0
ENSMUSG00000036391.16	TALONT000287007	51756077	51744000	NA	NA	NA	NA	3223	606	1.0117	0.035283524	2.22E-16	0
ENSMUSG00000020390.12	TALONT000289927	52000293	51997898	NA	NA	NA	NA	3769	234	0.7435	-0.179805889	2.22E-16	0
ENSMUSG00000032316.8	TALONT000291103	57765074	57761040	NA	NA	NA	NA	3558	405	1.2195	0.283648113	2.22E-16	0
ENSMUSG00000032316.8	TALONT000291104	57765074	57761040	NA	NA	NA	NA	3565	405	1.2195	0.283648113	2.22E-16	0
ENSMUSG00000005672.12	TALONT000301856	75590302	75594296	NA	NA	NA	NA	3995	246	0.682	-0.279472146	2.22E-16	0
ENSMUSG00000022471.14	TALONT000313311	81992519	82016225	NA	NA	NA	NA	3000	381	0.4602	-0.015587277	2.22E-16	0
ENSMUSG00000022471.14	TALONT000313315	81992521	82016163	NA	NA	NA	NA	2932	381	0.4602	-0.015587277	2.22E-16	0
ENSMUSG00000020455.16	TALONT000319040	58978093	58985366	NA	NA	NA	NA	4026	549	1.1159	0.503220381	2.22E-16	0
ENSMUSG00000016664.16	TALONT000319697	83464459	83401999	NA	NA	NA	NA	4370	204	0.5528	0.196448966	2.22E-16	0
ENSMUSG00000035900.18	TALONT000326396	86058764	86062281	NA	NA	NA	NA	3518	423	0.7403	-0.139322595	2.22E-16	0
ENSMUSG00000018415.14	TALONT000327541	60441979	60445277	NA	NA	NA	NA	3299	291	0.7985	-0.011656942	2.22E-16	0
ENSMUSG00000008690.15	TALONT000335512	89366992	89373932	NA	NA	NA	NA	5904	273	0.6812	-0.058461187	2.22E-16	0
ENSMUSG00000044783.16	TALONT000339861	88277374	88275097	NA	NA	NA	NA	3098	318	1.187	0.35530017	2.22E-16	0
ENSMUSG00000044783.16	TALONT000339862	88277374	88275097	NA	NA	NA	NA	3047	318	1.187	0.35530017	2.22E-16	0
ENSMUSG00000044783.16	TALONT000339904	88277374	88277285	NA	NA	NA	NA	4300	213	1.0633	0.430934148	2.22E-16	0
ENSMUSG00000039128.13	TALONT000346132	5844835	5821382	NA	NA	NA	NA	3212	444	0.9354	0.200243745	2.22E-16	0
ENSMUSG00000025781.14	TALONT000350173	10080348	10063350	NA	NA	NA	NA	4181	693	1.158	0.224019929	2.22E-16	0
ENSMUSG00000026727.10	TALONT000353290	13271200	13271022	NA	NA	NA	NA	3654	237	0.8384	0.176364598	2.22E-16	0
ENSMUSG00000042148.8	TALONT000359821	64079336	63993956	NA	NA	NA	NA	3879	696	0.8095	0.185428352	2.22E-16	0
ENSMUSG00000009905.5	TALONT000374055	106759544	106734630	NA	NA	NA	NA	4016	846	1.1753	0.327944245	2.22E-16	0
ENSMUSG00000092356.2	TALONT000376681	26591758	26604332	NA	NA	NA	NA	2788	189	1.1688	0.372920172	2.22E-16	0
ENSMUSG00000036155.13	TALONT000383526	127205015	127323776	NA	NA	NA	NA	4019	450	1.2686	0.428237355	2.22E-16	0
ENSMUSG00000036155.13	TALONT000385600	127365148	127368430	NA	NA	NA	NA	3283	285	0.3848	-0.258335275	2.22E-16	0
ENSMUSG00000026355.11	TALONT000392046	128359459	128355659	NA	NA	NA	NA	3185	258	1.2085	0.374134003	2.22E-16	0
ENSMUSG00000038740.9	TALONT000400336	33887320	33825170	NA	NA	NA	NA	3751	660	0.9731	0.364814961	2.22E-16	0
ENSMUSG00000020827.18	TALONT000404452	70562881	70600851	NA	NA	NA	NA	3930	615	0.7081	0.197990091	2.22E-16	0
ENSMUSG00000054387.13	TALONT000404580	133025248	133009192	NA	NA	NA	NA	3023	357	0.9206	0.008330313	2.22E-16	0
ENSMUSG00000026463.17	TALONT000406501	133800637	133738118	NA	NA	NA	NA	3953	924	1.062	0.376475269	2.22E-16	0
ENSMUSG00000031506.11	TALONT000412639	135131843	135135355	NA	NA	NA	NA	3306	393	0.9546	0.260305603	2.22E-16	0
ENSMUSG00000031506.11	TALONT000412644	135131843	135135355	NA	NA	NA	NA	3306	393	0.9546	0.260305603	2.22E-16	0
ENSMUSG00000027035.10	TALONT000427765	68861037	68937529	NA	NA	NA	NA	3784	426	0.9207	0.115566084	2.22E-16	0
ENSMUSG00000023150.14	TALONT000431027	151344369	151353920	NA	NA	NA	NA	3111	285	1.0507	0.091278662	2.22E-16	0
ENSMUSG00000012114.17	TALONT000457606	17722756	17683188	NA	NA	NA	NA	3302	336	0.9095	0.093254393	2.22E-16	0
ENSMUSG00000061288.13	TALONT000459761	117133588	117207239	NA	NA	NA	NA	3645	441	1.0681	0.283598404	2.22E-16	0
ENSMUSG00000026721.16	TALONT000460416	160307176	160257266	NA	NA	NA	NA	2817	324	0.65	-0.196272647	2.22E-16	0
ENSMUSG00000034075.10	TALONT000473443	84714983	84711472	NA	NA	NA	NA	2840	198	0.7235	-0.265882284	2.22E-16	0
ENSMUSG00000020716.16	TALONT000481089	79513385	79523735	NA	NA	NA	NA	3502	210	0.7325	0.00403646	2.22E-16	0
ENSMUSG00000040713.12	TALONT000489426	165761079	165764461	NA	NA	NA	NA	3383	585	0.7164	0.311800649	2.22E-16	0
ENSMUSG00000022748.8	TALONT000499086	57606666	57444991	NA	NA	NA	NA	4212	198	0.4143	-0.613747333	2.22E-16	0
ENSMUSG00000032589.14	TALONT000503167	108104786	108099897	NA	NA	NA	NA	4259	408	0.8484	-0.03058684	2.22E-16	0
ENSMUSG00000032698.15	TALONT000513400	103969443	103978440	NA	NA	NA	NA	2935	303	0.9544	0.309502982	2.22E-16	0
ENSMUSG00000029434.12	TALONT000516409	123572880	123531221	NA	NA	NA	NA	5531	1611	1.2767	0.390995832	2.22E-16	0
ENSMUSG00000022952.17	TALONT000521814	92825934	92825704	NA	NA	NA	NA	3480	531	0.6172	-0.485638231	2.22E-16	0
ENSMUSG00000025647.16	TALONT000523637	109055940	109059251	NA	NA	NA	NA	3052	372	0.9011	0.058176504	2.22E-16	0
ENSMUSG00000038023.12	TALONT000529730	124721698	124724455	NA	NA	NA	NA	2758	219	1.0865	-0.122025458	2.22E-16	0
ENSMUSG00000046201.9	TALONT000532271	3114720	3150732	NA	NA	NA	NA	2980	333	0.6614	0.224133445	2.22E-16	0
ENSMUSG00000023845.7	TALONT000543896	17624394	17579372	NA	NA	NA	NA	4060	945	0.8618	0.053344316	2.22E-16	0
ENSMUSG00000019699.16	TALONT000543956	177258146	177248881	NA	NA	NA	NA	3158	144	0.4573	-0.248392447	2.22E-16	0
ENSMUSG00000019699.16	TALONT000543965	177258146	177248881	NA	NA	NA	NA	3023	144	0.4573	-0.248392447	2.22E-16	0
ENSMUSG00000024163.17	TALONT000551518	24936537	24918139	NA	NA	NA	NA	4143	756	1.2789	0.608894779	2.22E-16	0
ENSMUSG00000024170.15	TALONT000552700	25115413	25115285	NA	NA	NA	NA	3836	411	1.1576	0.216951009	2.22E-16	0
ENSMUSG00000032437.10	TALONT000553640	115309752	115276991	NA	NA	NA	NA	3425	717	0.8355	0.125892238	2.22E-16	0
ENSMUSG00000037326.10	TALONT000557515	25982318	25985706	NA	NA	NA	NA	3389	213	0.6784	-0.108599568	2.22E-16	0
ENSMUSG00000053436.15	TALONT000565738	28691329	28731541	NA	NA	NA	NA	3659	693	1.2092	0.433969539	2.22E-16	0
ENSMUSG00000064147.7	TALONT000567321	29114150	29124374	NA	NA	NA	NA	3619	525	0.9331	-0.111995052	2.22E-16	0
ENSMUSG00000062202.14	TALONT000571077	30576146	30513675	NA	NA	NA	NA	4030	1158	1.1344	0.254852426	2.22E-16	0
ENSMUSG00000027233.4	TALONT000574862	122152651	122151151	NA	NA	NA	NA	3115	168	0.8639	-0.136968772	2.22E-16	0
ENSMUSG00000059208.15	TALONT000578478	33685267	33677440	NA	NA	NA	NA	3170	309	1.0162	0.228590801	2.22E-16	0
ENSMUSG00000060131.11	TALONT000581959	126491481	126414445	NA	NA	NA	NA	4105	834	1.2123	0.226535183	2.22E-16	0
ENSMUSG00000029674.13	TALONT000583220	134678115	134669080	NA	NA	NA	NA	3764	861	1.1169	0.417890042	2.22E-16	0
ENSMUSG00000029674.13	TALONT000583230	134678115	134669080	NA	NA	NA	NA	3764	861	1.1169	0.417890042	2.22E-16	0
ENSMUSG00000026603.13	TALONT000584586	189922107	189885419	NA	NA	NA	NA	4103	1041	1.1646	0.394663675	2.22E-16	0
ENSMUSG00000007033.4	TALONT000592179	34995195	35000515	NA	NA	NA	NA	4624	522	0.8163	0.044516109	2.22E-16	0
ENSMUSG00000007033.4	TALONT000592198	34996719	35000375	NA	NA	NA	NA	2964	291	1.0036	-0.119953285	2.22E-16	0
ENSMUSG00000029705.17	TALONT000608884	136567178	136392393	NA	NA	NA	NA	4250	324	0.7957	0.266951214	2.22E-16	0
ENSMUSG00000029705.17	TALONT000611072	136567178	136485851	NA	NA	NA	NA	3087	354	0.7869	-0.214987816	2.22E-16	0
ENSMUSG00000001173.15	TALONT000613420	47912387	47915582	NA	NA	NA	NA	2919	252	0.4622	-0.099691941	2.22E-16	0
ENSMUSG00000019982.15	TALONT000618717	21160696	21148858	NA	NA	NA	NA	4405	873	0.9916	0.313029257	2.22E-16	0
ENSMUSG00000019982.15	TALONT000618780	21160696	21150540	NA	NA	NA	NA	4303	918	0.7759	0.242446708	2.22E-16	0
ENSMUSG00000038594.9	TALONT000637488	53379509	53349259	NA	NA	NA	NA	3871	1038	0.6188	0.103762552	2.22E-16	0
ENSMUSG00000038594.9	TALONT000637496	53379509	53349259	NA	NA	NA	NA	3871	1038	0.6188	0.103762552	2.22E-16	0
ENSMUSG00000003746.16	TALONT000638862	54075526	54025829	NA	NA	NA	NA	4003	885	1.1933	0.35308958	2.22E-16	0
ENSMUSG00000019877.10	TALONT000640225	57532357	57527826	NA	NA	NA	NA	2723	252	0.6412	-0.28812723	2.22E-16	0
ENSMUSG00000027423.15	TALONT000654533	144270377	144257993	NA	NA	NA	NA	3224	543	1.1339	0.210051504	2.22E-16	0
ENSMUSG00000014349.7	TALONT000656742	96064952	96050414	NA	NA	NA	NA	3632	741	1.0107	0.278869124	2.22E-16	0
ENSMUSG00000047592.17	TALONT000662835	138223307	138227406	NA	NA	NA	NA	3779	486	0.6138	-0.576994422	2.22E-16	0
ENSMUSG00000036817.14	TALONT000666790	139199910	139218247	NA	NA	NA	NA	3880	363	0.6274	-0.031400482	2.22E-16	0
ENSMUSG00000027435.8	TALONT000667286	148441515	148441267	NA	NA	NA	NA	3793	465	0.9335	0.249346404	2.22E-16	0
ENSMUSG00000006498.16	TALONT000670271	79859602	79863937	NA	NA	NA	NA	4139	450	1.3108	0.51842992	2.22E-16	0
ENSMUSG00000006498.16	TALONT000670393	79860741	79864432	NA	NA	NA	NA	3384	456	1.3108	0.57572698	2.22E-16	0
ENSMUSG00000003348.10	TALONT000685649	80691069	80687173	NA	NA	NA	NA	2794	306	0.4804	-0.221255164	2.22E-16	0
ENSMUSG00000004934.14	TALONT000694120	81167685	81164190	NA	NA	NA	NA	3309	492	1.1697	0.482826385	2.22E-16	0
ENSMUSG00000004040.16	TALONT000703834	100939256	100911384	NA	NA	NA	NA	3324	255	0.7554	0.120585543	2.22E-16	0
ENSMUSG00000027596.10	TALONT000705296	154884375	154892823	NA	NA	NA	NA	3745	171	0.4513	-0.328925294	2.22E-16	0
ENSMUSG00000038085.13	TALONT000716076	156356622	156363246	NA	NA	NA	NA	2886	234	0.9243	-0.055752107	2.22E-16	0
ENSMUSG00000056888.11	TALONT000723325	111996858	111993680	NA	NA	NA	NA	4307	504	0.516	-0.224625	2.22E-16	0
ENSMUSG00000020184.15	TALONT000727793	117710552	117710028	NA	NA	NA	NA	3068	201	0.5428	-0.334150001	2.22E-16	0
ENSMUSG00000020114.12	TALONT000729762	119239641	119227546	NA	NA	NA	NA	3913	228	1.1706	0.019029053	2.22E-16	0
ENSMUSG00000070544.6	TALONT000730812	160646608	160650107	NA	NA	NA	NA	3500	222	0.9149	0.206115057	2.22E-16	0
ENSMUSG00000017707.9	TALONT000739654	163644998	163632243	NA	NA	NA	NA	3301	657	0.8566	0.086413002	2.22E-16	0
ENSMUSG00000017707.9	TALONT000742263	163650992	163645086	NA	NA	NA	NA	3572	402	0.7109	0.339800492	2.22E-16	0
ENSMUSG00000017707.9	TALONT000742388	163650992	163645086	NA	NA	NA	NA	3209	402	0.7109	0.339800492	2.22E-16	0
ENSMUSG00000018209.15	TALONT000749863	164074138	164082823	NA	NA	NA	NA	2795	237	0.5901	0.017123267	2.22E-16	0
ENSMUSG00000040430.18	TALONT000756699	107469891	107226294	NA	NA	NA	NA	3041	333	1.2618	0.332695774	2.22E-16	0
ENSMUSG00000040430.18	TALONT000756720	107469891	107226294	NA	NA	NA	NA	2992	333	1.2618	0.332695774	2.22E-16	0
ENSMUSG00000040430.18	TALONT000756808	107469891	107234502	NA	NA	NA	NA	4341	333	1.2618	0.332695774	2.22E-16	0
ENSMUSG00000040430.18	TALONT000756813	107469891	107234502	NA	NA	NA	NA	3813	333	1.2618	0.332695774	2.22E-16	0
ENSMUSG00000040430.18	TALONT000757262	107469891	107296270	NA	NA	NA	NA	3907	333	1.2618	0.332695774	2.22E-16	0
ENSMUSG00000040430.18	TALONT000757734	107469891	107337560	NA	NA	NA	NA	3016	219	0.8806	-0.098889794	2.22E-16	0
ENSMUSG00000040430.18	TALONT000758015	107369387	107373376	NA	NA	NA	NA	3990	240	0.6204	-0.182769279	2.22E-16	0
ENSMUSG00000044005.13	TALONT000759633	128207622	128211807	NA	NA	NA	NA	3869	240	0.8123	-0.229106486	2.22E-16	0
ENSMUSG00000005682.9	TALONT000760703	128303335	128307428	NA	NA	NA	NA	3471	312	1.1197	0.197669245	2.22E-16	0
ENSMUSG00000005683.8	TALONT000762644	128358547	128362478	NA	NA	NA	NA	3118	279	1.2884	0.384026266	2.22E-16	0
ENSMUSG00000020612.16	TALONT000768204	109658879	109661753	NA	NA	NA	NA	2875	150	0.6212	-0.275921545	2.22E-16	0
ENSMUSG00000020737.12	TALONT000776857	115510985	115514387	NA	NA	NA	NA	3403	195	0.8069	0.046576917	2.22E-16	0
ENSMUSG00000034269.12	TALONT000791666	113077365	113107913	NA	NA	NA	NA	3327	132	0.8931	-0.287983121	2.22E-16	0
ENSMUSG00000034341.17	TALONT000794368	116086867	116083947	NA	NA	NA	NA	4243	366	0.7313	-0.012393494	2.22E-16	0
ENSMUSG00000030315.15	TALONT000797857	114921317	114890806	NA	NA	NA	NA	4077	354	1.2141	-0.269679222	2.22E-16	0
ENSMUSG00000027573.11	TALONT000802979	180719358	180722252	NA	NA	NA	NA	2895	225	0.4139	-0.073888828	2.22E-16	0
ENSMUSG00000039316.14	TALONT000803414	50190221	50047500	NA	NA	NA	NA	4329	1116	1.1338	0.389048982	2.22E-16	0
ENSMUSG00000039316.14	TALONT000803636	50190221	50107256	NA	NA	NA	NA	3865	336	1.1947	0.368903338	2.22E-16	0
ENSMUSG00000039316.14	TALONT000803759	50190221	50169159	NA	NA	NA	NA	3861	315	0.5926	-0.078642671	2.22E-16	0
ENSMUSG00000039316.14	TALONT000803760	50190221	50169159	NA	NA	NA	NA	3445	315	0.5926	-0.078642671	2.22E-16	0
ENSMUSG00000090266.10	TALONT000804293	116849053	116853094	NA	NA	NA	NA	3806	234	0.7482	-0.344685597	2.22E-16	0
ENSMUSG00000090266.10	TALONT000804300	116848901	116853094	NA	NA	NA	NA	2899	189	0.4516	-0.101632262	2.22E-16	0
ENSMUSG00000090266.10	TALONT000806295	116849909	116853088	NA	NA	NA	NA	2944	234	0.7482	-0.344685597	2.22E-16	0
ENSMUSG00000013236.17	TALONT000810876	56462104	56447470	NA	NA	NA	NA	3765	798	1.0851	0.451236293	2.22E-16	0
ENSMUSG00000013236.17	TALONT000810877	56476340	56447470	NA	NA	NA	NA	3757	798	1.0851	0.451236293	2.22E-16	0
ENSMUSG00000013236.17	TALONT000810878	56462104	56447470	NA	NA	NA	NA	3765	798	1.0851	0.451236293	2.22E-16	0
ENSMUSG00000008845.9	TALONT000813849	124314718	124321594	NA	NA	NA	NA	3473	489	0.7774	0.036331066	2.22E-16	0
ENSMUSG00000093485.1	TALONT000821176	117811810	117825817	NA	NA	NA	NA	4881	390	1.0169	-0.116860185	2.22E-16	0
ENSMUSG00000093485.1	TALONT000822987	117819579	117825817	NA	NA	NA	NA	2859	192	0.8799	-0.128771765	2.22E-16	0
ENSMUSG00000000184.12	TALONT000832396	127150582	127139251	NA	NA	NA	NA	3910	741	1.2548	0.512645603	2.22E-16	0
ENSMUSG00000056476.13	TALONT000832801	59094888	59101821	NA	NA	NA	NA	3785	246	0.5724	-0.316348306	2.22E-16	0
ENSMUSG00000027763.13	TALONT000834418	60614683	60617621	NA	NA	NA	NA	2939	255	0.8269	-0.356043435	2.22E-16	0
ENSMUSG00000058704.9	TALONT000837808	74294692	74258505	NA	NA	NA	NA	3388	327	0.4664	-0.228466782	2.22E-16	0
ENSMUSG00000090164.8	TALONT000838257	128890817	128885079	NA	NA	NA	NA	2983	297	0.7025	0.01567596	2.22E-16	0
ENSMUSG00000090164.8	TALONT000838258	128890817	128885079	NA	NA	NA	NA	2983	297	0.7025	0.01567596	2.22E-16	0
ENSMUSG00000030199.16	TALONT000842589	134035042	134068812	NA	NA	NA	NA	3603	267	0.5399	0.247359104	2.22E-16	0
ENSMUSG00000030199.16	TALONT000842734	134035700	134140022	NA	NA	NA	NA	3336	219	0.7267	-0.006767264	2.22E-16	0
ENSMUSG00000001017.15	TALONT000857621	90509191	90507626	NA	NA	NA	NA	4768	210	0.918	-0.196783022	2.22E-16	0
ENSMUSG00000019338.13	TALONT000860691	95010345	95010222	NA	NA	NA	NA	4034	1092	0.8984	0.250796008	2.22E-16	0
ENSMUSG00000015697.14	TALONT000863600	95357065	95356202	NA	NA	NA	NA	3063	288	0.77	-0.286171909	2.22E-16	0
ENSMUSG00000040242.14	TALONT000864775	146577921	146588394	NA	NA	NA	NA	3001	297	0.6102	-0.117098598	2.22E-16	0
ENSMUSG00000052833.9	TALONT000887576	16387641	16366906	NA	NA	NA	NA	3660	681	1.1584	0.406794968	2.22E-16	0
ENSMUSG00000059273.9	TALONT000888011	16434021	16437695	NA	NA	NA	NA	3675	333	1.1761	0.027387974	2.22E-16	0
ENSMUSG00000034300.17	TALONT000890201	34770598	34773760	NA	NA	NA	NA	3163	240	0.6275	0.001716717	2.22E-16	0
ENSMUSG00000024360.8	TALONT000891132	34931834	34931672	NA	NA	NA	NA	3741	279	0.6867	-0.154828593	2.22E-16	0
ENSMUSG00000001380.7	TALONT000896920	36783011	36771435	NA	NA	NA	NA	3775	645	1.1812	0.433876459	2.22E-16	0
ENSMUSG00000103458.1	TALONT000897167	37640491	37644204	NA	NA	NA	NA	3302	216	0.7488	-0.108950988	2.22E-16	0
ENSMUSG00000024493.9	TALONT000900696	42261961	42257194	NA	NA	NA	NA	2877	315	0.7356	-0.207548408	2.22E-16	0
ENSMUSG00000054499.9	TALONT000904021	25218801	25203931	NA	NA	NA	NA	4524	330	0.4983	-0.024643398	2.22E-16	0
ENSMUSG00000054499.9	TALONT000904025	25219787	25203931	NA	NA	NA	NA	4597	330	0.4983	-0.024643398	2.22E-16	0
ENSMUSG00000048799.8	TALONT000907552	53744488	53744347	NA	NA	NA	NA	3112	228	0.4838	-0.21066202	2.22E-16	0
ENSMUSG00000025173.13	TALONT000918939	121350688	121354393	NA	NA	NA	NA	3706	258	0.6934	-0.125979739	2.22E-16	0
ENSMUSG00000024561.11	TALONT000931744	74276407	74279876	NA	NA	NA	NA	3470	237	1.0478	0.176611739	2.22E-16	0
ENSMUSG00000024570.7	TALONT000940791	80200386	80197362	NA	NA	NA	NA	3919	501	1.3007	0.328641401	2.22E-16	0
ENSMUSG00000024570.7	TALONT000940792	80200386	80197362	NA	NA	NA	NA	3491	501	1.3007	0.328641401	2.22E-16	0
ENSMUSG00000063511.11	TALONT000960890	45395509	45392133	NA	NA	NA	NA	3149	432	0.9224	0.116053978	2.22E-16	0
ENSMUSG00000021051.10	TALONT000962542	75595635	75593332	NA	NA	NA	NA	3555	300	0.7744	-0.007274242	2.22E-16	0
ENSMUSG00000023467.18	TALONT000962628	45490458	45499905	NA	NA	NA	NA	4386	600	1.2333	0.100276203	2.22E-16	0
ENSMUSG00000028207.18	TALONT000969795	9668781	9635969	NA	NA	NA	NA	3310	435	0.8726	0.191751388	2.22E-16	0
ENSMUSG00000028207.18	TALONT000969810	9668781	9639347	NA	NA	NA	NA	3076	291	0.8786	0.262163202	2.22E-16	0
ENSMUSG00000021139.17	TALONT000973094	81484897	81474649	NA	NA	NA	NA	3256	210	0.9547	0.179042699	2.22E-16	0
ENSMUSG00000028423.15	TALONT000978160	40970906	40980092	NA	NA	NA	NA	3894	1023	0.8328	0.011667675	2.22E-16	0
ENSMUSG00000052040.10	TALONT000986726	63920539	63923438	NA	NA	NA	NA	2900	300	0.6094	-0.10440673	2.22E-16	0
ENSMUSG00000015133.17	TALONT000989564	66388220	66342925	NA	NA	NA	NA	3867	375	0.5112	-0.003654278	2.22E-16	0
ENSMUSG00000034111.6	TALONT000990329	87200086	87181470	NA	NA	NA	NA	3227	204	1.109	0.487466696	2.22E-16	0
ENSMUSG00000033713.12	TALONT000998039	99563471	99450109	NA	NA	NA	NA	2939	285	0.8506	0.04329544	2.22E-16	0
ENSMUSG00000028373.16	TALONT000998945	65613129	65605069	NA	NA	NA	NA	3194	507	1.1836	0.284962673	2.22E-16	0
ENSMUSG00000028373.16	TALONT000998946	65613132	65605069	NA	NA	NA	NA	3191	507	1.1836	0.284962673	2.22E-16	0
ENSMUSG00000011158.8	TALONT001023398	113000173	112988092	NA	NA	NA	NA	4191	486	1.1121	0.402405411	2.22E-16	0
ENSMUSG00000033423.16	TALONT001030279	117552457	117555167	NA	NA	NA	NA	2711	180	0.8216	-0.099835111	2.22E-16	0
ENSMUSG00000021339.4	TALONT001042877	25020082	24999055	NA	NA	NA	NA	3458	696	1.0796	0.283616777	2.22E-16	0
ENSMUSG00000046573.7	TALONT001049176	36117075	36092926	NA	NA	NA	NA	3429	258	0.921	0.107626891	2.22E-16	0
ENSMUSG00000021457.14	TALONT001061073	52645723	52648782	NA	NA	NA	NA	3060	237	0.6374	0.027442002	2.22E-16	0
ENSMUSG00000021484.8	TALONT001064602	55362388	55362239	NA	NA	NA	NA	4957	369	1.0623	0.345169743	2.22E-16	0
ENSMUSG00000021495.10	TALONT001065456	55564683	55568098	NA	NA	NA	NA	3416	186	0.8225	-0.21368551	2.22E-16	0
ENSMUSG00000015937.15	TALONT001066842	56084196	56074392	NA	NA	NA	NA	3096	171	1.0635	0.14871868	2.22E-16	0
ENSMUSG00000028790.13	TALONT001067612	129741779	129725722	NA	NA	NA	NA	4492	801	1.0307	0.347091126	2.22E-16	0
ENSMUSG00000015937.15	TALONT001068750	56135346	56096231	NA	NA	NA	NA	5494	735	1.0939	0.399968335	2.22E-16	0
ENSMUSG00000015937.15	TALONT001068760	56135346	56096234	NA	NA	NA	NA	4937	738	1.0705	0.402354949	2.22E-16	0
ENSMUSG00000015937.15	TALONT001068761	56135346	56096231	NA	NA	NA	NA	4845	735	1.0939	0.399968335	2.22E-16	0
ENSMUSG00000015937.15	TALONT001068776	56135346	56096234	NA	NA	NA	NA	4839	738	1.0705	0.402354949	2.22E-16	0
ENSMUSG00000015937.15	TALONT001068966	56135346	56104499	NA	NA	NA	NA	4071	513	1.184	0.442558624	2.22E-16	0
ENSMUSG00000015937.15	TALONT001068970	56135346	56104995	NA	NA	NA	NA	4439	501	0.5174	-0.013263321	2.22E-16	0
ENSMUSG00000021458.17	TALONT001074147	63240004	63243025	NA	NA	NA	NA	2921	243	0.6484	-0.03477068	2.22E-16	0
ENSMUSG00000021458.17	TALONT001074149	63240004	63285520	NA	NA	NA	NA	3606	288	0.4995	-0.130474094	2.22E-16	0
ENSMUSG00000021577.14	TALONT001079161	74350146	74339211	NA	NA	NA	NA	4018	642	0.7928	0.072884706	2.22E-16	0
ENSMUSG00000037366.14	TALONT001086040	134402293	134406729	NA	NA	NA	NA	3449	564	0.6399	0.0155073	2.22E-16	0
ENSMUSG00000030876.7	TALONT001092238	121062852	121074572	NA	NA	NA	NA	3390	174	0.6663	-0.235420192	2.22E-16	0
ENSMUSG00000030876.7	TALONT001092826	121067665	121074539	NA	NA	NA	NA	3287	144	0.5144	-0.287969072	2.22E-16	0
ENSMUSG00000021697.12	TALONT001100012	108316060	108326528	NA	NA	NA	NA	3033	318	1.0865	0.353653458	2.22E-16	0
ENSMUSG00000040945.13	TALONT001111668	140708044	140721994	NA	NA	NA	NA	4269	879	1.1081	0.485037982	2.22E-16	0
ENSMUSG00000040842.17	TALONT001116219	141113013	141115864	NA	NA	NA	NA	2852	291	0.7667	-0.003717127	2.22E-16	0
[truncated: 8,578 more rows]
