# Supplementary material for: Single-cell gene and isoform expression analysis reveals signatures of ageing in haematopoietic stem and progenitor cells
Source: Commun Biol. 2023 May 24;6:558. doi: 10.1038/s42003-023-04936-6 (PMC10209181; doi:10.1038/s42003-023-04936-6)
Supplement: Supplementary file 6 — Supplementary Data 4 [file 42003_2023_4936_MOESM6_ESM.xlsx]

## Sheet: Figure 1
Figure 1F	Total number of transcripts detected in each of the cell-type clusters
Cluster	Transcripts
ST-HSC/LMPP/MPP	364934
PreGM	421609
MPP	384080
GMP	389354
Mast Cell Progenitors	337220
Pro-Erythroid	256249
Granulocytic	150168
Megakaryocyte	139538
Neutrophilic	183827
CFU-Erythroid	123663
LT-HSC	86545
Early Erythroid	50432
Mast Cells	44134
B-cells	35612
Macrophage	41046
Eosinophil	32194

## Sheet: Figure 2
Figure 2A								Figure 2B				Figure 2D
Total long read counts and isoform frequency plot for hematopoietic transcription factors.								Cell-type expression of isoforms of Lmo2.				Cell-type expression of isoforms of Gata2
Gene	Total per gene		Gene	Isoform	Total per isoform	Proportion		Isoform	Cell Type	Count		Isoform	Cell Type	Count
Lmo2	2983		Tal1	204	64	0.20915		Lmo2-201	B-cell	0		Gata2-201	B-cell	4
Lyl1	1464		Tal1	203	70	0.228758		Lmo2-201	CFU-E	1		Gata2-201	CFU-E	16
Gata2	1153		Tal1	202	62	0.202614		Lmo2-201	Cycling MPP	0		Gata2-201	Cycling MPP	19
Myb	931		Tal1	201	110	0.359477		Lmo2-201	Eosinophil	0		Gata2-201	Eosinophil	5
Gata1	633		Smarcc1	208	67	0.131115		Lmo2-201	GMP	2		Gata2-201	GMP	23
Nfe2	618		Smarcc1	207	116	0.227006		Lmo2-201	LMPP	0		Gata2-201	LMPP	25
Etv6	529		Smarcc1	204	111	0.217221		Lmo2-201	LMPP_2	0		Gata2-201	LMPP_2	0
Smarcc1	511		Smarcc1	201	217	0.424658		Lmo2-201	LT-HSC	1		Gata2-201	LT-HSC	22
Hhex	508		Runx1	207	116	0.235294		Lmo2-201	Macrophage	0		Gata2-201	Macrophage	5
Runx1	493		Runx1	206	23	0.0466531		Lmo2-201	Mast cell_1	2		Gata2-201	Mast cell_1	77
Ikzf1	489		Runx1	204	34	0.0689655		Lmo2-201	Mast cell_2	0		Gata2-201	Mast cell_2	52
Gfi1b	375		Runx1	202	48	0.0973631		Lmo2-201	Mast cell_3	0		Gata2-201	Mast cell_3	18
Ldb1	324		Runx1	201	272	0.551724		Lmo2-201	MkP	0		Gata2-201	MkP	42
Tal1	306		Pbx1	208	23	0.22549		Lmo2-201	MPP	1		Gata2-201	MPP	73
Meis1	234		Pbx1	207	21	0.205882		Lmo2-201	Myeloid	0		Gata2-201	Myeloid	16
Erg	212		Pbx1	205	58	0.568627		Lmo2-201	NA	0		Gata2-201	NA	2
Fli1	211		Nfe2	210	17	0.0275081		Lmo2-201	Neutrophil	0		Gata2-201	Neutrophil	45
Hoxa9	206		Nfe2	208	12	0.0194175		Lmo2-201	PreCFU-E	0		Gata2-201	PreCFU-E	22
Bptf	178		Nfe2	205	22	0.0355987		Lmo2-201	Pre-GM	4		Gata2-201	Pre-GM	25
Pbx1	102		Nfe2	201	567	0.917476		Lmo2-201	Pro-E	1		Gata2-201	Pro-E	32
Ets2	48		Myb	206	27	0.0290011		Lmo2-201	ST-HSC	0		Gata2-201	ST-HSC	43
Gata3	30		Myb	205	112	0.120301		Lmo2-202	B-cell	4		Gata2-202	B-cell	4
Hoxb4	24		Myb	203	418	0.44898		Lmo2-202	CFU-E	14		Gata2-202	CFU-E	10
Hoxa5	20		Myb	202	23	0.0247046		Lmo2-202	Cycling MPP	35		Gata2-202	Cycling MPP	14
Mitf	11		Myb	201	351	0.377014		Lmo2-202	Eosinophil	3		Gata2-202	Eosinophil	5
			Mitf	207	11	1		Lmo2-202	GMP	66		Gata2-202	GMP	19
			Meis1	209	60	0.25641		Lmo2-202	LMPP	38		Gata2-202	LMPP	15
			Meis1	206	32	0.136752		Lmo2-202	LMPP_2	2		Gata2-202	LMPP_2	0
			Meis1	205	52	0.222222		Lmo2-202	LT-HSC	19		Gata2-202	LT-HSC	12
			Meis1	204	11	0.0470085		Lmo2-202	Macrophage	6		Gata2-202	Macrophage	0
			Meis1	201	79	0.337607		Lmo2-202	Mast cell_1	33		Gata2-202	Mast cell_1	125
			Lyl1	201	1464	1		Lmo2-202	Mast cell_2	15		Gata2-202	Mast cell_2	92
			Lmo2	208	1274	0.427087		Lmo2-202	Mast cell_3	6		Gata2-202	Mast cell_3	21
			Lmo2	207	41	0.0137446		Lmo2-202	MkP	17		Gata2-202	MkP	17
			Lmo2	204	81	0.0271539		Lmo2-202	MPP	52		Gata2-202	MPP	65
			Lmo2	203	1039	0.348307		Lmo2-202	Myeloid	25		Gata2-202	Myeloid	12
			Lmo2	202	536	0.179685		Lmo2-202	NA	2		Gata2-202	NA	3
			Lmo2	201	12	0.0040228		Lmo2-202	Neutrophil	22		Gata2-202	Neutrophil	43
			Ldb1	206	91	0.280864		Lmo2-202	PreCFU-E	2		Gata2-202	PreCFU-E	6
			Ldb1	205	55	0.169753		Lmo2-202	Pre-GM	84		Gata2-202	Pre-GM	35
			Ldb1	202	178	0.549383		Lmo2-202	Pro-E	18		Gata2-202	Pro-E	23
			Ikzf1	204	314	0.642127		Lmo2-202	ST-HSC	73		Gata2-202	ST-HSC	34
			Ikzf1	203	111	0.226994		Lmo2-203	B-cell	5		Gata2-205	B-cell	0
			Ikzf1	202	48	0.0981595		Lmo2-203	CFU-E	28		Gata2-205	CFU-E	1
			Ikzf1	201	16	0.0327198		Lmo2-203	Cycling MPP	78		Gata2-205	Cycling MPP	0
			Hoxb4	201	24	1		Lmo2-203	Eosinophil	9		Gata2-205	Eosinophil	0
			Hoxa9	205	22	0.106796		Lmo2-203	GMP	149		Gata2-205	GMP	0
			Hoxa9	202	11	0.0533981		Lmo2-203	LMPP	76		Gata2-205	LMPP	2
			Hoxa9	201	173	0.839806		Lmo2-203	LMPP_2	0		Gata2-205	LMPP_2	0
			Hoxa5	201	20	1		Lmo2-203	LT-HSC	50		Gata2-205	LT-HSC	3
			Hhex	202	24	0.0472441		Lmo2-203	Macrophage	8		Gata2-205	Macrophage	0
			Hhex	201	484	0.952756		Lmo2-203	Mast cell_1	55		Gata2-205	Mast cell_1	4
			Gfi1b	204	122	0.325333		Lmo2-203	Mast cell_2	13		Gata2-205	Mast cell_2	6
			Gfi1b	201	253	0.674667		Lmo2-203	Mast cell_3	7		Gata2-205	Mast cell_3	3
			Gata3	201	30	1		Lmo2-203	MkP	33		Gata2-205	MkP	0
			Gata2	205	32	0.0277537		Lmo2-203	MPP	107		Gata2-205	MPP	1
			Gata2	202	555	0.481353		Lmo2-203	Myeloid	46		Gata2-205	Myeloid	1
			Gata2	201	566	0.490893		Lmo2-203	NA	9		Gata2-205	NA	0
			Gata1	202	10	0.0157978		Lmo2-203	Neutrophil	56		Gata2-205	Neutrophil	0
			Gata1	201	623	0.984202		Lmo2-203	PreCFU-E	5		Gata2-205	PreCFU-E	2
			Fli1	202	13	0.0616114		Lmo2-203	Pre-GM	147		Gata2-205	Pre-GM	2
			Fli1	201	198	0.938389		Lmo2-203	Pro-E	44		Gata2-205	Pro-E	2
			Etv6	204	71	0.134216		Lmo2-203	ST-HSC	114		Gata2-205	ST-HSC	5
			Etv6	202	290	0.548204		Lmo2-204	B-cell	1
			Etv6	201	168	0.31758		Lmo2-204	CFU-E	4
			Ets2	201	48	1		Lmo2-204	Cycling MPP	5
			Ets1	201	25	1		Lmo2-204	Eosinophil	2
			Erg	208	92	0.433962		Lmo2-204	GMP	7
			Erg	207	59	0.278302		Lmo2-204	LMPP	3
			Erg	206	11	0.0518868		Lmo2-204	LMPP_2	0
			Erg	204	11	0.0518868		Lmo2-204	LT-HSC	4
			Erg	203	39	0.183962		Lmo2-204	Macrophage	0
			Bptf	208	15	0.0707547		Lmo2-204	Mast cell_1	3
			Bptf	204	14	0.0660377		Lmo2-204	Mast cell_2	2
			Bptf	203	38	0.179245		Lmo2-204	Mast cell_3	0
			Bptf	202	30	0.141509		Lmo2-204	MkP	4
			Bptf	201	81	0.382075		Lmo2-204	MPP	9
								Lmo2-204	Myeloid	5
								Lmo2-204	NA	0
								Lmo2-204	Neutrophil	4
								Lmo2-204	PreCFU-E	1
								Lmo2-204	Pre-GM	14
								Lmo2-204	Pro-E	6
								Lmo2-204	ST-HSC	7
								Lmo2-207	B-cell	0
								Lmo2-207	CFU-E	3
								Lmo2-207	Cycling MPP	1
								Lmo2-207	Eosinophil	1
								Lmo2-207	GMP	3
								Lmo2-207	LMPP	4
								Lmo2-207	LMPP_2	0
								Lmo2-207	LT-HSC	4
								Lmo2-207	Macrophage	2
								Lmo2-207	Mast cell_1	2
								Lmo2-207	Mast cell_2	1
								Lmo2-207	Mast cell_3	1
								Lmo2-207	MkP	4
								Lmo2-207	MPP	6
								Lmo2-207	Myeloid	0
								Lmo2-207	NA	0
								Lmo2-207	Neutrophil	0
								Lmo2-207	PreCFU-E	1
								Lmo2-207	Pre-GM	1
								Lmo2-207	Pro-E	3
								Lmo2-207	ST-HSC	4
								Lmo2-208	B-cell	5
								Lmo2-208	CFU-E	84
								Lmo2-208	Cycling MPP	82
								Lmo2-208	Eosinophil	10
								Lmo2-208	GMP	101
								Lmo2-208	LMPP	41
								Lmo2-208	LMPP_2	3
								Lmo2-208	LT-HSC	68
								Lmo2-208	Macrophage	7
								Lmo2-208	Mast cell_1	98
								Lmo2-208	Mast cell_2	49
								Lmo2-208	Mast cell_3	15
								Lmo2-208	MkP	89
								Lmo2-208	MPP	98
								Lmo2-208	Myeloid	64
								Lmo2-208	NA	8
								Lmo2-208	Neutrophil	62
								Lmo2-208	PreCFU-E	19
								Lmo2-208	Pre-GM	152
								Lmo2-208	Pro-E	105
								Lmo2-208	ST-HSC	114

## Sheet: Figure 3
Figure 3A							Figure 3B				Figure 3D				Figure 3E
Total long read counts and isoform frequency plot for cytokine receptors regulating hematopoiesis.							Cell-type expression of isoforms of Kit				Cell-type expression of isoforms of Mpl				Detection of Mpl isoforms by junction-specific qPCR in individual phenotypic (LSK Cd48- Cd150+ Cd34-) HSCs.
Gene	Total per gene		Gene	Isoform	Proportion		Isoform	Cell Type	Count		Isoform	Cell Type	Count
Kit	685		Csf1r	201	0.413534		Kit-201	B-cell	6		Mpl-201	B-cell	0
Flt3	308		Csf1r	202	0.586466		Kit-201	CFU-E	16		Mpl-201	CFU-E	1			B2m	Mpl-204	Mpl-203	Mpl-202
Epor	219		Epor	201	1		Kit-201	Cycling MPP	14		Mpl-201	Cycling MPP	0		Cell_1	1	0	0	1
Csf1r	133		Flt3	201	0.957792		Kit-201	Eosinophil	0		Mpl-201	Eosinophil	0		Cell_2	1	0	0	1
			Flt3	202	0.042208		Kit-201	GMP	30		Mpl-201	GMP	3		Cell_3	1	1	1	1
			Kit	201	0.411679		Kit-201	LMPP	13		Mpl-201	LMPP	2		Cell_4	1	0	0	1
			Kit	204	0.545985		Kit-201	LMPP_2	0		Mpl-201	LMPP_2	0		Cell_5	1	0	1	1
			Kit	207	0.042336		Kit-201	LT-HSC	3		Mpl-201	LT-HSC	4		Cell_6	1	1	0	1
							Kit-201	Macrophage	2		Mpl-201	Macrophage	0		Cell_7	1	1	0	1
							Kit-201	Mast cell_1	9		Mpl-201	Mast cell_1	1		Cell_8	1	1	0	1
							Kit-201	Mast cell_2	10		Mpl-201	Mast cell_2	0		Cell_9	1	0	0	0
							Kit-201	Mast cell_3	3		Mpl-201	Mast cell_3	0		Cell_10	1	0	1	0
							Kit-201	MkP	19		Mpl-201	MkP	9		Cell_11	1	0	0	1
							Kit-201	MPP	29		Mpl-201	MPP	5		Cell_12	1	1	0	1
							Kit-201	Myeloid	34		Mpl-201	Myeloid	2		Cell_13	1	0	0	1
							Kit-201	NA	0		Mpl-201	NA	0		Cell_14	1	1	0	1
							Kit-201	Neutrophil	13		Mpl-201	Neutrophil	3		Cell_15	1	0	0	1
							Kit-201	PreCFU-E	2		Mpl-201	PreCFU-E	0		Cell_16	1	1	0	0
							Kit-201	Pre-GM	25		Mpl-201	Pre-GM	0		Cell_17	1	1	0	0
							Kit-201	Pro-E	42		Mpl-201	Pro-E	1		Cell_18	1	0	0	1
							Kit-201	ST-HSC	12		Mpl-201	ST-HSC	2		Cell_19	1	0	0	1
							Kit-204	B-cell	10		Mpl-202	B-cell	3		Cell_20	1	0	0	1
							Kit-204	CFU-E	21		Mpl-202	CFU-E	9		Cell_21	1	0	0	0
							Kit-204	Cycling MPP	13		Mpl-202	Cycling MPP	5		Cell_22	1	0	0	1
							Kit-204	Eosinophil	4		Mpl-202	Eosinophil	9		Cell_23	1	1	0	1
							Kit-204	GMP	23		Mpl-202	GMP	11		Cell_24	1	1	0	1
							Kit-204	LMPP	15		Mpl-202	LMPP	7		Cell_25	1	0	0	1
							Kit-204	LMPP_2	2		Mpl-202	LMPP_2	0		Cell_26	1	0	0	1
							Kit-204	LT-HSC	8		Mpl-202	LT-HSC	12		Cell_27	1	1	0	1
							Kit-204	Macrophage	1		Mpl-202	Macrophage	0		Cell_28	1	1	0	1
							Kit-204	Mast cell_1	16		Mpl-202	Mast cell_1	8		Cell_29	1	1	0	1
							Kit-204	Mast cell_2	12		Mpl-202	Mast cell_2	3		Cell_30	1	1	0	0
							Kit-204	Mast cell_3	5		Mpl-202	Mast cell_3	0		Cell_31	1	1	0	0
							Kit-204	MkP	21		Mpl-202	MkP	26		Cell_32	1	0	0	0
							Kit-204	MPP	23		Mpl-202	MPP	11		Cell_33	1	0	0	0
							Kit-204	Myeloid	60		Mpl-202	Myeloid	8		Cell_34	1	0	0	1
							Kit-204	NA	3		Mpl-202	NA	0		Cell_35	1	0	0	0
							Kit-204	Neutrophil	15		Mpl-202	Neutrophil	5		Cell_36	1	0	0	0
							Kit-204	PreCFU-E	6		Mpl-202	PreCFU-E	2		Cell_37	1	0	0	0
							Kit-204	Pre-GM	32		Mpl-202	Pre-GM	27		Cell_38	1	1	1	1
							Kit-204	Pro-E	62		Mpl-202	Pro-E	5		Cell_39	1	1	0	1
							Kit-204	ST-HSC	22		Mpl-202	ST-HSC	24		Cell_40	1	1	0	1
							Kit-207	B-cell	2		Mpl-204	B-cell	0		Cell_41	1	0	1	1
							Kit-207	CFU-E	2		Mpl-204	CFU-E	3		Cell_42	1	1	1	1
							Kit-207	Cycling MPP	2		Mpl-204	Cycling MPP	0		Cell_43	1	0	0	0
							Kit-207	Eosinophil	0		Mpl-204	Eosinophil	0		Cell_44	1	0	0	1
							Kit-207	GMP	1		Mpl-204	GMP	4		Cell_45	1	0	0	1
							Kit-207	LMPP	2		Mpl-204	LMPP	1		Cell_46	1	1	1	1
							Kit-207	LMPP_2	0		Mpl-204	LMPP_2	0		Cell_47	1	1	0	1
							Kit-207	LT-HSC	1		Mpl-204	LT-HSC	4		Cell_48	1	0	1	1
							Kit-207	Macrophage	0		Mpl-204	Macrophage	0		Cell_49	1	0	1	1
							Kit-207	Mast cell_1	0		Mpl-204	Mast cell_1	1		Cell_50	1	1	0	1
							Kit-207	Mast cell_2	4		Mpl-204	Mast cell_2	2		Cell_51	1	0	1	1
							Kit-207	Mast cell_3	0		Mpl-204	Mast cell_3	1		Cell_52	1	1	0	1
							Kit-207	MkP	2		Mpl-204	MkP	1		Cell_53	1	0	0	0
							Kit-207	MPP	2		Mpl-204	MPP	0		Cell_54	1	1	1	1
							Kit-207	Myeloid	1		Mpl-204	Myeloid	1		Cell_55	1	1	0	1
							Kit-207	NA	0		Mpl-204	NA	0		Cell_56	1	0	1	1
							Kit-207	Neutrophil	0		Mpl-204	Neutrophil	1		Cell_57	1	0	0	1
							Kit-207	PreCFU-E	1		Mpl-204	PreCFU-E	0		Cell_58	1	0	0	0
							Kit-207	Pre-GM	4		Mpl-204	Pre-GM	1		Cell_59	1	1	0	1
							Kit-207	Pro-E	2		Mpl-204	Pro-E	1		Cell_60	1	1	0	1
							Kit-207	ST-HSC	3		Mpl-204	ST-HSC	1		Cell_61	1	0	0	1
															Cell_62	1	1	1	1
															Cell_63	1	0	0	1
															Cell_64	1	0	1	1
															Cell_65	1	0	0	0
															1
															1
															0

## Sheet: Figure 4
Figure 4A
Frequency of cells per cluster between young and aged mice (cell numbers)
Cluster	aged	young
ST-HSC/LMPP/MPP	624	522
PreGM	508	542
MPP	461	501
GMP	449	468
Mast Cell Progenitors	370	478
Pro-Erythroid	287	480
Granulocytic	298	212
Megakaryocyte	238	208
Neutrophilic	235	183
CFU-Erythroid	158	212
LT-HSC	274	66
Early Erythroid	112	84
Mast Cells	68	97
B-cells	103	13
Macrophage	68	38
Eosinophil	35	44
Figure 4F
Upregulation of aged HSC gene expression signature (from Svendsen et al.) in cells from the aged HSC cluster.
Group	aged	aged	aged	aged	aged	aged	aged	aged	aged	aged	aged	aged	aged	aged	aged	aged	aged	aged	aged	aged	aged	aged	aged	aged	aged	aged	aged	aged	aged	aged	aged	aged	aged	aged	aged	aged	aged	aged	aged	aged	aged	aged	aged	aged	aged	aged	aged	aged	aged
Ageing Score	-0.01335	-0.02726	-0.00866	0.017026	0.037259	-0.03053	0.019879	0.003744	0.048806	0.107401	0.132763	-0.01475	-0.02871	0.042445	-0.04728	0.013913	0.021663	-0.03858	0.04329	-0.00689	0.035747	0.047729	0.043897	-0.00481	-0.05775	0.030689	-0.03232	0.00387	0.018743	0.011013	0.021699	-0.01552	-0.07886	0.019012	0.063048	0.050556	0.079609	0.030326	-0.01551	-0.0614	0.054558	0.027227	0.00442	0.030555	0.089096	0.05634	0.037622	0.006325	0.047491
Figure 4G
qPCR confirmation of Sult1a1 and Nupr1 upregulation in individual aged phenotypic (LSK Cd48- Cd150+ Cd34-) HSCs
Gene	Young						aged
B2m	16.32	16.47	16.73	16.64	16.75	17.2	14.7	17	16.59	16.28	17.3	16.28
Sult1a1	22.92	21.51	25.2	23.8	24.17	25.75	19.36	18.93	20.86	19.99	21.6	20.83
Nupr1	26.59	24.02	25.23	24.11			22.04	21.27	20.95	20.84	21.7	20.87
[truncated: 291 more columns]

## Sheet: Figure 5
Figure 5C Observation of full length, VJ recombined Igk transcripts in long reads derived from the HSC cluster alone
Pacbio Read (HSC cluster)	Igkv8-18	Igkv3-10	Igkv3-9	Igkv3-8	Igkv3-7	Igkv3-5	Igkv3-4	Igkv3-3	Igkv3-2	Igkv3-1	Igkj5	Igkj4	Igkj2	Igkj1	Igkc
m64036_190718_163626_122030259_ccs	1	0	0	0	0	0	0	0	0	0	0	1	0	0	1
m64036_190718_163626_112787465_ccs	1	0	0	0	0	0	0	0	0	0	0	1	0	0	1
m64036_190718_163626_81331409_ccs	1	0	0	0	0	0	0	0	0	0	0	1	0	0	1
m64036_190718_163626_143657320_ccs	1	0	0	0	0	0	0	0	0	0	0	1	0	0	1
m64036_190718_163626_164757853_ccs	1	0	0	0	0	0	0	0	0	0	0	1	0	0	1
m64036_190718_163626_81529221_ccs	1	0	0	0	0	0	0	0	0	0	0	1	0	0	1
m64036_190718_163626_32442355_ccs	1	0	0	0	0	0	0	0	0	0	0	1	0	0	1
m64036_190718_163626_34538527_ccs	1	0	0	0	0	0	0	0	0	0	0	1	0	0	1
m64036_190721_045412_1179802_ccs	1	0	0	0	0	0	0	0	0	0	0	1	0	0	1
m64036_190718_163626_132450115_ccs	1	0	0	0	0	0	0	0	0	0	0	1	0	0	1
m64036_190718_163626_131334222_ccs	1	0	0	0	0	0	0	0	0	0	0	1	0	0	1
m64036_190718_163626_149751312_ccs	1	0	0	0	0	0	0	0	0	0	0	1	0	0	1
m54053_190307_171855_38535725_ccs	1	0	0	0	0	0	0	0	0	0	0	1	0	0	1
m64036_190718_163626_89262505_ccs	1	0	0	0	0	0	0	0	0	0	0	1	0	0	1
m64036_190718_163626_145885598_ccs	1	0	0	0	0	0	0	0	0	0	0	0	1	0	1
m54053_190307_171855_12124991_ccs	1	0	0	0	0	0	0	0	0	0	0	0	1	0	1
m64036_190718_163626_100271780_ccs	1	0	0	0	0	0	0	0	0	0	0	0	1	0	1
m64036_190718_163626_75169863_ccs	1	0	0	0	0	0	0	0	0	0	0	0	1	0	1
m64036_190718_163626_152373877_ccs	1	0	0	0	0	0	0	0	0	0	0	0	1	0	1
m64036_190718_163626_133103697_ccs	1	0	0	0	0	0	0	0	0	0	0	0	1	0	1
m64036_190718_163626_8650800_ccs	1	0	0	0	0	0	0	0	0	0	0	0	1	0	1
m64036_190718_163626_63637805_ccs	1	0	0	0	0	0	0	0	0	0	0	0	1	0	1
m64036_190718_163626_70583983_ccs	1	0	0	0	0	0	0	0	0	0	0	0	1	0	1
m64036_190718_163626_132057343_ccs	1	0	0	0	0	0	0	0	0	0	0	0	1	0	1
m64036_190718_163626_83690155_ccs	1	0	0	0	0	0	0	0	0	0	0	0	1	0	1
m64036_190718_163626_68288564_ccs	1	0	0	0	0	0	0	0	0	0	0	0	1	0	1
m54053_190307_171855_51381171_ccs	1	0	0	0	0	0	0	0	0	0	0	0	0	1	1
m64036_190718_163626_36833784_ccs	1	0	0	0	0	0	0	0	0	0	0	0	0	1	1
m64036_190718_163626_73793688_ccs	1	0	0	0	0	0	0	0	0	0	0	0	0	1	1
m64036_190718_163626_70257005_ccs	0	1	0	0	0	0	0	0	0	0	0	1	0	0	1
m64036_190718_163626_155713679_ccs	0	1	0	0	0	0	0	0	0	0	0	0	1	0	1
m64036_190718_163626_81660515_ccs	0	0	1	0	0	0	0	0	0	0	1	0	0	0	1
m54053_190307_171855_42992602_ccs	0	0	1	0	0	0	0	0	0	0	1	0	0	0	1
m54053_190307_171855_17892107_ccs	0	0	1	0	0	0	0	0	0	0	0	0	1	0	1
m64036_190718_163626_144375881_ccs	0	0	1	0	0	0	0	0	0	0	0	0	1	0	1
m64036_190718_163626_46466467_ccs	0	0	0	1	0	0	0	0	0	0	1	0	0	0	1
m64036_190718_163626_82969182_ccs	0	0	0	1	0	0	0	0	0	0	1	0	0	0	1
m64036_190718_163626_110429053_ccs	0	0	0	1	0	0	0	0	0	0	1	0	0	0	1
m64036_190718_163626_24117379_ccs	0	0	0	1	0	0	0	0	0	0	1	0	0	0	1
m64036_190718_163626_23069566_ccs	0	0	0	1	0	0	0	0	0	0	1	0	0	0	1
m64036_190718_163626_161677455_ccs	0	0	0	1	0	0	0	0	0	0	1	0	0	0	1
m64036_190718_163626_106301003_ccs	0	0	0	1	0	0	0	0	0	0	1	0	0	0	1
m64036_190718_163626_108463577_ccs	0	0	0	1	0	0	0	0	0	0	1	0	0	0	1
m64036_190718_163626_86836069_ccs	0	0	0	1	0	0	0	0	0	0	1	0	0	0	1
m54053_190307_171855_65405343_ccs	0	0	0	1	0	0	0	0	0	0	1	0	0	0	1
m54053_190410_114550_45547663_ccs	0	0	0	1	0	0	0	0	0	0	1	0	0	0	1
m64036_190718_163626_95289580_ccs	0	0	0	1	0	0	0	0	0	0	1	0	0	0	1
m64036_190718_163626_89066005_ccs	0	0	0	1	0	0	0	0	0	0	1	0	0	0	1
m64036_190721_045412_166069530_ccs	0	0	0	1	0	0	0	0	0	0	1	0	0	0	1
m64036_190718_163626_14224111_ccs	0	0	0	1	0	0	0	0	0	0	1	0	0	0	1
m64036_190718_163626_146145929_ccs	0	0	0	1	0	0	0	0	0	0	1	0	0	0	1
m54053_190307_171855_67764789_ccs	0	0	0	1	0	0	0	0	0	0	0	1	0	0	1
m64036_190718_163626_87819782_ccs	0	0	0	1	0	0	0	0	0	0	0	1	0	0	1
m64036_190718_163626_134348950_ccs	0	0	0	1	0	0	0	0	0	0	0	0	1	0	1
m64036_190718_163626_4653061_ccs	0	0	0	1	0	0	0	0	0	0	0	0	1	0	1
m54053_190307_171855_44040726_ccs	0	0	0	1	0	0	0	0	0	0	0	0	1	0	1
m64036_190718_163626_147654161_ccs	0	0	0	1	0	0	0	0	0	0	0	0	1	0	1
m64036_190718_163626_9439138_ccs	0	0	0	1	0	0	0	0	0	0	0	0	1	0	1
m64036_190718_163626_141820129_ccs	0	0	0	1	0	0	0	0	0	0	0	0	1	0	1
m64036_190718_163626_112658420_ccs	0	0	0	1	0	0	0	0	0	0	0	0	1	0	1
m64036_190718_163626_18549507_ccs	0	0	0	1	0	0	0	0	0	0	0	0	1	0	1
m64036_190718_163626_17957175_ccs	0	0	0	1	0	0	0	0	0	0	0	0	1	0	1
m64036_190718_163626_70124210_ccs	0	0	0	1	0	0	0	0	0	0	0	0	1	0	1
m64036_190718_163626_10618693_ccs	0	0	0	1	0	0	0	0	0	0	0	0	1	0	1
m64036_190718_163626_150407475_ccs	0	0	0	1	0	0	0	0	0	0	0	0	1	0	1
m64036_190718_163626_69864031_ccs	0	0	0	1	0	0	0	0	0	0	0	0	1	0	1
m64036_190718_163626_4982079_ccs	0	0	0	1	0	0	0	0	0	0	0	0	1	0	1
m64036_190718_163626_12583202_ccs	0	0	0	1	0	0	0	0	0	0	0	0	1	0	1
m64036_190718_163626_67372097_ccs	0	0	0	1	0	0	0	0	0	0	0	0	1	0	1
m64036_190718_163626_45614167_ccs	0	0	0	1	0	0	0	0	0	0	0	0	1	0	1
m64036_190718_163626_2492835_ccs	0	0	0	1	0	0	0	0	0	0	0	0	1	0	1
m64036_190718_163626_2032124_ccs	0	0	0	1	0	0	0	0	0	0	0	0	1	0	1
m64036_190718_163626_154796452_ccs	0	0	0	1	0	0	0	0	0	0	0	0	1	0	1
m54053_190307_171855_30540165_ccs	0	0	0	1	0	0	0	0	0	0	0	0	1	0	1
m64036_190718_163626_121242398_ccs	0	0	0	1	0	0	0	0	0	0	0	0	1	0	1
m64036_190718_163626_79890460_ccs	0	0	0	1	0	0	0	0	0	0	0	0	1	0	1
m64036_190718_163626_155715980_ccs	0	0	0	1	0	0	0	0	0	0	0	0	1	0	1
m64036_190718_163626_106758499_ccs	0	0	0	1	0	0	0	0	0	0	0	0	0	1	1
m64036_190718_163626_159123388_ccs	0	0	0	1	0	0	0	0	0	0	0	0	0	1	1
m64036_190718_163626_35326460_ccs	0	0	0	1	0	0	0	0	0	0	0	0	0	1	1
m64036_190718_163626_116983011_ccs	0	0	0	1	0	0	0	0	0	0	0	0	0	1	1
m64036_190718_163626_132987_ccs	0	0	0	1	0	0	0	0	0	0	0	0	0	1	1
m64036_190718_163626_173934986_ccs	0	0	0	1	0	0	0	0	0	0	0	0	0	1	1
m64036_190718_163626_108922570_ccs	0	0	0	1	0	0	0	0	0	0	0	0	0	1	1
m64036_190718_163626_39454820_ccs	0	0	0	0	1	0	0	0	0	0	0	0	1	0	1
m64036_190718_163626_48039290_ccs	0	0	0	0	1	0	0	0	0	0	0	0	1	0	1
m64036_190718_163626_176685717_ccs	0	0	0	0	1	0	0	0	0	0	0	0	0	1	1
m64036_190718_163626_37028339_ccs	0	0	0	0	0	1	0	0	0	0	1	0	0	0	1
m64036_190718_163626_63113272_ccs	0	0	0	0	0	1	0	0	0	0	1	0	0	0	1
m64036_190718_163626_125240631_ccs	0	0	0	0	0	1	0	0	0	0	1	0	0	0	1
m64036_190718_163626_122421599_ccs	0	0	0	0	0	1	0	0	0	0	1	0	0	0	1
m64036_190718_163626_113576730_ccs	0	0	0	0	0	1	0	0	0	0	0	1	0	0	1
m54053_190307_171855_9044461_ccs	0	0	0	0	0	1	0	0	0	0	0	1	0	0	1
m64036_190718_163626_55642267_ccs	0	0	0	0	0	1	0	0	0	0	0	1	0	0	1
m64036_190718_163626_90441271_ccs	0	0	0	0	0	1	0	0	0	0	0	1	0	0	1
m64036_190718_163626_9701237_ccs	0	0	0	0	0	1	0	0	0	0	0	1	0	0	1
m64036_190718_163626_110362762_ccs	0	0	0	0	0	1	0	0	0	0	0	1	0	0	1
m54053_190307_171855_32834243_ccs	0	0	0	0	0	1	0	0	0	0	0	1	0	0	1
m64036_190718_163626_24511386_ccs	0	0	0	0	0	1	0	0	0	0	0	1	0	0	1
m64036_190718_163626_166922615_ccs	0	0	0	0	0	1	0	0	0	0	0	1	0	0	1
m64036_190718_163626_123208967_ccs	0	0	0	0	0	1	0	0	0	0	0	1	0	0	1
m64036_190718_163626_126093198_ccs	0	0	0	0	0	1	0	0	0	0	0	1	0	0	1
m54053_190307_171855_22610275_ccs	0	0	0	0	0	1	0	0	0	0	0	1	0	0	1
m64036_190718_163626_56951576_ccs	0	0	0	0	0	1	0	0	0	0	0	1	0	0	1
m64036_190718_163626_63504727_ccs	0	0	0	0	0	1	0	0	0	0	0	1	0	0	1
m64036_190718_163626_23135841_ccs	0	0	0	0	0	1	0	0	0	0	0	1	0	0	1
m64036_190718_163626_10879581_ccs	0	0	0	0	0	1	0	0	0	0	0	1	0	0	1
m64036_190718_163626_180553414_ccs	0	0	0	0	0	1	0	0	0	0	0	0	1	0	1
m54053_190307_171855_29426188_ccs	0	0	0	0	0	1	0	0	0	0	0	0	1	0	1
m64036_190718_163626_93063869_ccs	0	0	0	0	0	1	0	0	0	0	0	0	1	0	1
m64036_190718_163626_16517571_ccs	0	0	0	0	0	1	0	0	0	0	0	0	1	0	1
m64036_190718_163626_68485456_ccs	0	0	0	0	0	1	0	0	0	0	0	0	1	0	1
m64036_190718_163626_123143979_ccs	0	0	0	0	0	1	0	0	0	0	0	0	1	0	1
m64036_190718_163626_20777681_ccs	0	0	0	0	0	1	0	0	0	0	0	0	1	0	1
m64036_190718_163626_139265544_ccs	0	0	0	0	0	1	0	0	0	0	0	0	0	1	1
m64036_190718_163626_164758045_ccs	0	0	0	0	0	0	0	1	0	0	0	1	0	0	1
m64036_190718_163626_17304236_ccs	0	0	0	0	0	0	0	1	0	0	0	1	0	0	1
m64036_190718_163626_67569191_ccs	0	0	0	0	0	0	0	1	0	0	0	1	0	0	1
m64036_190718_163626_57869948_ccs	0	0	0	0	0	0	0	1	0	0	0	0	1	0	1
m54053_190307_171855_16384971_ccs	0	0	0	0	0	0	0	1	0	0	0	0	1	0	1
m64036_190718_163626_120194688_ccs	0	0	0	0	0	0	0	1	0	0	0	0	1	0	1
m64036_190718_163626_80413646_ccs	0	0	0	0	0	0	0	1	0	0	0	0	1	0	1
m64036_190718_163626_70256239_ccs	0	0	0	0	0	0	0	0	1	0	0	1	0	0	1
m64036_190718_163626_163578475_ccs	0	0	0	0	0	0	0	0	1	0	0	0	1	0	1
m54053_190307_171855_37486900_ccs	0	0	0	0	0	0	0	0	1	0	0	0	1	0	1
m64036_190718_163626_6685750_ccs	0	0	0	0	0	0	0	0	1	0	0	0	1	0	1
m64036_190718_163626_41156765_ccs	0	0	0	0	0	0	0	0	1	0	0	0	0	1	1
m64036_190718_163626_29754539_ccs	0	0	0	0	0	0	0	0	1	0	0	0	0	1	1
m64036_190718_163626_18221475_ccs	0	0	0	0	0	0	0	0	1	0	0	0	0	1	1
m64036_190718_163626_119080273_ccs	0	0	0	0	0	0	0	0	1	0	0	0	0	1	1
m64036_190718_163626_125502631_ccs	0	0	0	0	0	0	0	0	1	0	0	0	0	1	1
m64036_190718_163626_67569457_ccs	0	0	0	0	0	0	0	0	1	0	0	0	0	1	1
m64036_190718_163626_122422195_ccs	0	0	0	0	0	0	0	0	1	0	0	0	0	1	1
m64036_190718_163626_102827628_ccs	0	0	0	0	0	0	0	0	1	0	0	0	0	1	1
m64036_190718_163626_54986074_ccs	0	0	0	0	0	0	0	0	1	0	0	0	0	1	1
m64036_190718_163626_29821255_ccs	0	0	0	0	0	0	0	0	1	0	0	0	0	1	1
m64036_190718_163626_178914257_ccs	0	0	0	0	0	0	0	0	1	0	0	0	0	1	1
m64036_190718_163626_160891286_ccs	0	0	0	0	0	0	0	0	1	0	0	0	0	1	1
m64036_190718_163626_90113829_ccs	0	0	0	0	0	0	0	0	1	0	0	0	0	1	1
m64036_190718_163626_52887884_ccs	0	0	0	0	0	0	0	0	1	0	0	0	0	1	1
m64036_190718_163626_43451250_ccs	0	0	0	0	0	0	0	0	1	0	0	0	0	1	1
m64036_190718_163626_117574338_ccs	0	0	0	0	0	0	0	0	1	0	0	0	0	1	1
m64036_190718_163626_79694289_ccs	0	0	0	0	0	0	0	0	1	0	0	0	0	1	1
m54053_190307_171855_27722657_ccs	0	0	0	0	0	0	0	0	1	0	0	0	0	1	1
m64036_190718_163626_84477521_ccs	0	0	0	0	0	0	0	0	1	0	0	0	0	1	1
m64036_190718_163626_1967596_ccs	0	0	0	0	0	0	0	0	1	0	0	0	0	1	1
m64036_190718_163626_79757633_ccs	0	0	0	0	0	0	0	0	1	0	0	0	0	1	1
m64036_190718_163626_122815445_ccs	0	0	0	0	0	0	0	0	1	0	0	0	0	1	1
m64036_190718_163626_23724561_ccs	0	0	0	0	0	0	0	0	1	0	0	0	0	1	1
m64036_190718_163626_119540148_ccs	0	0	0	0	0	0	0	0	1	0	0	0	0	1	1
m64036_190718_163626_142803389_ccs	0	0	0	0	0	0	0	0	1	0	0	0	0	1	1
m54053_190307_171855_55902581_ccs	0	0	0	0	0	0	0	0	1	0	0	0	0	1	1
m64036_190718_163626_137363578_ccs	0	0	0	0	0	0	0	0	1	0	0	0	0	1	1
m64036_190718_163626_38142343_ccs	0	0	0	0	0	0	0	0	1	0	0	0	0	1	1
m64036_190718_163626_24839375_ccs	0	0	0	0	0	0	0	0	1	0	0	0	0	1	1
m64036_190718_163626_103221426_ccs	0	0	0	0	0	0	0	0	1	0	0	0	0	1	1
m64036_190718_163626_94243352_ccs	0	0	0	0	0	0	0	0	1	0	0	0	0	1	1
m64036_190718_163626_101320138_ccs	0	0	0	0	0	0	0	0	1	0	0	0	0	1	1
m64036_190718_163626_180422722_ccs	0	0	0	0	0	0	0	0	1	0	0	0	0	1	1
m64036_190718_163626_79757787_ccs	0	0	0	0	0	0	0	0	1	0	0	0	0	1	1
m64036_190718_163626_89196875_ccs	0	0	0	0	0	0	0	0	1	0	0	0	0	1	1
m64036_190718_163626_114624692_ccs	0	0	0	0	0	0	0	0	1	0	0	0	0	1	1
m54053_190307_171855_17957681_ccs	0	0	0	0	0	0	0	0	1	0	0	0	0	1	1
m64036_190718_163626_34079927_ccs	0	0	0	0	0	0	0	0	1	0	0	0	0	1	1
m64036_190718_163626_162335232_ccs	0	0	0	0	0	0	0	0	1	0	0	0	0	1	1
m64036_190718_163626_82709009_ccs	0	0	0	0	0	0	0	0	1	0	0	0	0	1	1
m64036_190718_163626_174261735_ccs	0	0	0	0	0	0	0	0	1	0	0	0	0	1	1
m64036_190718_163626_63898202_ccs	0	0	0	0	0	0	0	0	1	0	0	0	0	1	1
m64036_190718_163626_7733349_ccs	0	0	0	0	0	0	0	0	1	0	0	0	0	1	1
m64036_190718_163626_61998655_ccs	0	0	0	0	0	0	0	0	1	0	0	0	0	1	1
m64036_190718_163626_62261112_ccs	0	0	0	0	0	0	0	0	1	0	0	0	0	1	1
m54053_190307_171855_27787421_ccs	0	0	0	0	0	0	0	0	1	0	0	0	0	1	1
m64036_190718_163626_33884792_ccs	0	0	0	0	0	0	0	0	1	0	0	0	0	1	1
m64036_190718_163626_127928889_ccs	0	0	0	0	0	0	0	0	1	0	0	0	0	1	1
m64036_190718_163626_49087990_ccs	0	0	0	0	0	0	0	0	1	0	0	0	0	1	1
m64036_190718_163626_115149028_ccs	0	0	0	0	0	0	0	0	1	0	0	0	0	1	1
m64036_190718_163626_74779169_ccs	0	0	0	0	0	0	0	0	1	0	0	0	0	1	1
m64036_190718_163626_110953569_ccs	0	0	0	0	0	0	0	0	1	0	0	0	0	1	1
m54053_190307_171855_11927971_ccs	0	0	0	0	0	0	0	0	1	0	0	0	0	1	1
m64036_190718_163626_92209221_ccs	0	0	0	0	0	0	0	0	1	0	0	0	0	1	1
m64036_190718_163626_122423792_ccs	0	0	0	0	0	0	0	0	1	0	0	0	0	1	1
m54053_190307_171855_19595784_ccs	0	0	0	0	0	0	0	0	1	0	0	0	0	1	1
m64036_190718_163626_2360323_ccs	0	0	0	0	0	0	0	0	0	1	1	0	0	0	1
m64036_190718_163626_143132013_ccs	0	0	0	0	0	0	0	0	0	1	1	0	0	0	1
m64036_190718_163626_164561478_ccs	0	0	0	0	0	0	0	0	0	1	1	0	0	0	1
m54053_190307_171855_14549645_ccs	0	0	0	0	0	0	0	0	0	1	1	0	0	0	1
m64036_190718_163626_39979660_ccs	0	0	0	0	0	0	0	0	0	1	1	0	0	0	1
m64036_190718_163626_12124697_ccs	0	0	0	0	0	0	0	0	0	1	0	1	0	0	1
m64036_190718_163626_57476116_ccs	0	0	0	0	0	0	0	0	0	1	0	1	0	0	1
m54053_190410_114550_71434924_ccs	0	0	0	0	0	0	0	0	0	1	0	0	1	0	1
m54053_190307_171855_38208009_ccs	0	0	0	0	0	0	0	0	0	1	0	0	1	0	1
m64036_190711_154518_159646139_ccs	1	0	0	0	0	0	0	0	0	0	0	0	1	0	1
m64036_190711_154518_72941728_ccs	1	0	0	0	0	0	0	0	0	0	0	0	1	0	1
m64036_190719_224250_4522017_ccs	1	0	1	0	0	0	0	0	0	0	0	0	0	0	1
m64036_190719_224250_173867973_ccs	0	0	0	1	0	0	0	0	0	0	1	0	0	0	1
m64036_190711_154518_171967357_ccs	0	0	0	1	0	0	0	0	0	0	1	0	0	0	1
m64036_190719_224250_179045129_ccs	0	0	0	1	0	0	0	0	0	0	0	1	0	0	1
m64036_190719_224250_74058457_ccs	0	0	0	1	0	0	0	0	0	0	0	1	0	0	1
m64036_190620_174842_117704936_ccs	0	0	0	1	0	0	0	0	0	0	0	0	1	0	1
m64036_190711_154518_115082055_ccs	0	0	0	1	0	0	0	0	0	0	0	0	0	1	1
m64036_190620_174842_119146912_ccs	0	0	0	0	0	1	0	0	0	0	0	1	0	0	1
m64036_190620_174842_127991989_ccs	0	0	0	0	0	1	0	0	0	0	0	1	0	0	1
m64036_190711_154518_165216368_ccs	0	0	0	0	0	0	1	0	0	0	0	0	1	0	1
m54053_190220_152148_28377484_ccs	0	0	0	0	0	0	0	1	0	0	0	0	1	0	1
m64036_190711_154518_94504082_ccs	0	0	0	0	0	0	0	0	1	0	0	1	0	0	1
m64036_190620_174842_7143588_ccs	0	0	0	0	0	0	0	0	1	0	0	0	0	1	1
m64036_190620_174842_133955829_ccs	0	0	0	0	0	0	0	0	1	0	0	0	0	1	1
m64036_190620_174842_102564442_ccs	0	0	0	0	0	0	0	0	1	0	0	0	0	1	1
m64036_190711_154518_44501315_ccs	0	0	0	0	0	0	0	0	0	1	0	1	0	0	1
m64036_190711_154518_9571057_ccs	0	0	0	0	0	0	0	0	0	1	0	1	0	0	1
m64036_190711_154518_103746387_ccs	0	0	0	0	0	0	0	0	0	1	0	1	0	0	1
Figure 5D
Expression of Igkc in phenotypic hematopoietic and stem and progenitor cells from young and aged mice
Cell type	CD48pos_CD150neg	CD48pos_CD150neg	CD48pos_CD150neg	CD48pos_CD150neg	CD48pos_CD150neg	CD48pos_CD150neg	CD48pos_CD150neg	CD48pos_CD150neg	CD48pos_CD150neg	CD48pos_CD150pos	CD48pos_CD150pos	CD48pos_CD150pos	CD48pos_CD150pos	CD48pos_CD150pos	CD48pos_CD150pos	CD48neg_CD150pos	CD48neg_CD150pos	CD48neg_CD150pos	CD48neg_CD150pos	CD48neg_CD150pos	CD48neg_CD150pos	CD48pos_CD150neg	CD48pos_CD150neg	CD48pos_CD150neg	CD48pos_CD150neg	CD48pos_CD150neg	CD48pos_CD150neg	CD48pos_CD150pos	CD48pos_CD150pos	CD48pos_CD150pos	CD48pos_CD150pos	CD48pos_CD150pos	CD48pos_CD150pos	CD48neg_CD150pos	CD48neg_CD150pos	CD48neg_CD150pos	CD48neg_CD150pos	CD48neg_CD150pos	CD48neg_CD150pos	CD48pos_CD150neg	CD48pos_CD150neg	CD48pos_CD150neg	CD48pos_CD150neg	CD48pos_CD150neg	CD48pos_CD150neg	CD48pos_CD150pos	CD48pos_CD150pos	CD48pos_CD150pos	CD48pos_CD150pos
Group	young	young	young	young	young	young	young	young	young	young	young	young	young	young	young	young	young	young	young	young	young	aged	aged	aged	aged	aged	aged	aged	aged	aged	aged	aged	aged	aged	aged	aged	aged	aged	aged	young	young	young	aged	aged	aged	young	young	young	aged
ENSMUSG00000076609 (Igkc)	17	41	27	2	28	15	16	8	12	40663	43217	460	131	98	24	2	28	17	5	10	4	707	9723	50768	8	78238	21	25649	47625	54436	2074	69886	104174	220	273	27	17	6	6	129	20	24	909	14418	50488	1598	955	1469	482633
Figure 5E
Igkc-J region junctions in phenotypic hematopoietic stem and progenitor cells from young and aged mice
Cell type		CD48pos_CD150neg	CD48pos_CD150neg	CD48pos_CD150neg	CD48pos_CD150neg	CD48pos_CD150neg	CD48pos_CD150neg	CD48pos_CD150neg	CD48pos_CD150pos	CD48pos_CD150pos	CD48pos_CD150pos	CD48pos_CD150pos	CD48pos_CD150pos	CD48neg_CD150pos	CD48neg_CD150pos	CD48neg_CD150pos	CD48neg_CD150pos	CD48neg_CD150pos	CD48pos_CD150neg	CD48pos_CD150neg	CD48pos_CD150neg	CD48pos_CD150neg	CD48pos_CD150neg	CD48pos_CD150neg	CD48pos_CD150pos	CD48pos_CD150pos	CD48pos_CD150pos	CD48pos_CD150pos	CD48pos_CD150pos	CD48pos_CD150pos	CD48neg_CD150pos	CD48neg_CD150pos	CD48neg_CD150pos	CD48neg_CD150pos	CD48neg_CD150pos	CD48neg_CD150pos	CD48pos_CD150neg	CD48pos_CD150neg	CD48pos_CD150neg	CD48pos_CD150neg	CD48pos_CD150neg	CD48pos_CD150neg	CD48pos_CD150pos	CD48pos_CD150pos	CD48pos_CD150pos	CD48pos_CD150pos	CD48pos_CD150pos	CD48pos_CD150pos	CD48neg_CD150pos
Group		young	young	young	young	young	young	young	young	young	young	young	young	young	young	young	young	young	aged	aged	aged	aged	aged	aged	aged	aged	aged	aged	aged	aged	aged	aged	aged	aged	aged	aged	young	young	young	young	young	young	young	young	young	young	young	young	young
Variable	Constant
ENSMUSG00000076604.1	ENSMUSG00000076609.2	0	0	0	0	0	0	0	16	1286	0	0	0	0	0	0	0	0	0	3	19	0	950	0	31	15	24	4	70	34	0	0	0	0	0	0	0	0	0	0	9	13	0	1	0	207	72	72	0
ENSMUSG00000076605.2	ENSMUSG00000076609.2	0	0	0	0	0	0	0	186	44	0	0	0	0	0	0	0	0	0	53	593	0	28	0	222	232	4	1	149	855	0	0	0	0	0	0	0	0	0	4	4	327	6	3	4	1757	110	1719	0
ENSMUSG00000076607.1	ENSMUSG00000076609.2	0	0	0	0	0	0	0	173	42	0	0	0	0	0	0	0	0	0	53	378	0	26	0	209	208	4	1	187	811	0	0	0	0	0	0	0	0	0	4	0	311	6	3	4	1630	104	1228	0
ENSMUSG00000076608.2	ENSMUSG00000076609.2	0	0	0	0	0	0	0	20	37	1	0	0	0	0	0	0	0	0	3	20	0	23	0	22	9	0	0	19	32	0	0	0	0	0	0	0	0	0	0	4	12	0	1	1	255	156	160	0
[truncated: 26 more columns]
